# Supplementary material for: Causal associations between constipation and pan-cancer: a bidirectional Mendelian randomization study
Source: Front Oncol. 2024 Sep 13;14:1428003. doi: 10.3389/fonc.2024.1428003 (PMC11427234; doi:10.3389/fonc.2024.1428003)
Supplement: Supplementary file 3 [file Table2.xlsx]

## Sheet: Sheet1
Supplemental Table 2. SNPs extracted from exposure GWAS statistical summary data
Exposures	SNP	chr	pos	effect_allele	other_allele	eaf	F	r2	beta	se	pval
constipation	rs75460852	1	101539691	A	T	0.06851	22.0023	0.000100553	-0.1107	0.0236	2.683e-06
constipation	rs114897872	2	192676357	A	G	0.01428	19.7798	9.03973e-05	0.2286	0.0514	8.67102e-06
constipation	rs34611177	2	79201918	T	A	0.05474	22.5988	0.000103279	0.1236	0.026	2.054e-06
constipation	rs114066486	2	164621967	G	A	0.02501	24.5062	0.000111995	0.1896	0.0383	7.23802e-07
constipation	rs11691013	2	50857695	A	C	0.07758	20.2093	9.23599e-05	-0.0998	0.0222	6.90303e-06
constipation	rs114447259	3	11916729	A	T	0.01114	20.7047	9.46239e-05	0.258	0.0567	5.38505e-06
constipation	rs7610243	3	86197247	G	A	0.7315	22.2952	0.000101892	0.0628	0.0133	2.45002e-06
constipation	rs74915990	4	163837003	A	G	0.02861	20.0732	9.17382e-05	-0.1595	0.0356	7.53598e-06
constipation	rs115705533	4	165223640	C	T	0.003004	21.139	9.66086e-05	0.5292	0.1151	4.255e-06
constipation	rs6580466	5	146894051	A	C	0.5426	22.6026	0.000103296	0.0561	0.0118	2.19902e-06
constipation	rs78127201	5	35626747	G	C	0.02085	20.819	9.5146e-05	0.1889	0.0414	5.09601e-06
constipation	rs6873349	5	159313226	C	A	0.06951	20.2303	9.24561e-05	0.1039	0.0231	7.20692e-06
constipation	rs9401256	6	120783987	C	G	0.8352	24.3127	0.000111111	0.0784	0.0159	8.03804e-07
constipation	rs9378968	6	5581224	G	A	0.1801	21.0517	9.62095e-05	0.0702	0.0153	4.46303e-06
constipation	rs117035577	6	109096953	G	A	0.02299	21.1052	9.64539e-05	0.1856	0.0404	4.43701e-06
constipation	rs34862748	7	158941566	A	G	0.03804	22.3903	0.000102326	0.15	0.0317	2.16098e-06
constipation	rs75697108	7	42442542	G	T	0.08439	21.7631	9.94604e-05	0.1003	0.0215	3.223e-06
constipation	rs2006882	7	36871201	T	C	0.7004	21.1313	9.65732e-05	-0.0593	0.0129	4.23399e-06
constipation	rs181698614	8	140864685	G	C	0.01337	25.8939	0.000118337	0.2641	0.0519	3.64897e-07
constipation	rs62508652	8	31709142	C	A	0.01257	22.9091	0.000104697	0.2599	0.0543	1.69099e-06
constipation	rs16923500	8	59389093	A	G	0.1916	21.6533	9.89587e-05	0.0698	0.015	3.472e-06
constipation	rs17641419	14	29687469	G	C	0.02933	21.8303	9.97676e-05	-0.1654	0.0354	3.06302e-06
constipation	rs117893384	14	87430014	T	C	0.01437	19.8155	9.05606e-05	0.2248	0.0505	8.65107e-06
constipation	rs185003380	15	22945351	A	T	0.8262	29.8534	0.000136429	0.0907	0.0166	4.976e-08
constipation	rs2867922	15	78391969	A	G	0.3494	20.4681	9.35428e-05	0.0561	0.0124	6.23807e-06
constipation	rs28500475	17	1901001	C	A	0.4808	21.9085	0.000100125	-0.0557	0.0119	2.67498e-06
constipation	rs76877955	17	18681469	C	G	0.08744	20.571	9.40127e-05	-0.0957	0.0211	5.98701e-06
constipation	rs72915126	18	48757584	A	G	0.03173	23.608	0.000107891	-0.1652	0.034	1.17001e-06
constipation	rs77673389	19	40950924	C	A	0.01201	20.2171	9.23956e-05	0.2473	0.055	6.99504e-06
Ovarian cancer	rs35486093	1	85729820	G	A	0.090246	23.9157	0.00011972	-0.00210772	0.000430992	1e-06
Ovarian cancer	rs1800895	1	206946472	T	C	0.013629	28.3134	0.000141732	0.00585498	0.00110034	1e-07
Ovarian cancer	rs61770097	1	34886788	A	G	0.021327	19.6534	9.83856e-05	0.00390255	0.000880294	9.29994e-06
Ovarian cancer	rs543667546	1	89178464	T	A	0.012584	22.5696	0.000112983	0.00657122	0.00138319	2e-06
Ovarian cancer	rs78231145	2	98453267	T	A	0.016594	26.363	0.00013197	0.00519736	0.00101224	2.80001e-07
Ovarian cancer	rs72985919	2	230411633	A	G	0.027926	29.5357	0.00014785	0.00406151	0.000747329	5.49997e-08
Ovarian cancer	rs7593089	2	212646801	G	T	0.010399	23.3539	0.000116908	0.00599297	0.00124011	1.29999e-06
Ovarian cancer	rs75882398	3	134682295	C	T	0.012178	24.5974	0.000123132	0.00571668	0.00115265	7.10003e-07
Ovarian cancer	rs79693379	3	87006367	G	A	0.045021	22.4016	0.000112142	0.00280698	0.000593058	2.19999e-06
Ovarian cancer	rs73167285	3	172071557	G	A	0.03746	23.1416	0.000115846	0.003286	0.000683076	1.5e-06
Ovarian cancer	rs75014964	4	23014955	G	A	0.02175	20.1924	0.000101084	0.00386838	0.00086086	7.00003e-06
Ovarian cancer	rs149609962	5	66332540	G	A	0.014585	25.7228	0.000128765	0.00539116	0.00106297	3.89996e-07
Ovarian cancer	rs72909914	6	81369040	T	A	0.025767	23.1994	0.000116135	0.00382797	0.000794745	1.5e-06
Ovarian cancer	rs114022155	6	6937245	T	C	0.021252	19.7486	9.88624e-05	0.00383672	0.000863355	8.79995e-06
Ovarian cancer	rs76264086	6	152680071	C	T	0.015342	22.4221	0.000112245	0.00476681	0.00100667	2.19999e-06
Ovarian cancer	rs4443540	6	1505511	T	C	0.201553	29.831	0.000149328	0.00172592	0.000315998	4.70002e-08
Ovarian cancer	rs149718150	7	42288203	A	G	0.010469	20.3261	0.000101753	0.00563902	0.00125076	6.49995e-06
Ovarian cancer	rs143046132	7	92840793	G	T	0.010919	20.1056	0.000100649	0.00588348	0.00131212	7.29995e-06
Ovarian cancer	rs73711692	8	131412497	C	T	0.054002	20.7282	0.000103765	-0.00249249	0.000547458	5.30005e-06
Ovarian cancer	rs117247154	9	135217116	T	C	0.044575	23.7103	0.000118692	0.00290693	0.000596986	1.09999e-06
Ovarian cancer	rs1687403	9	117061023	C	T	0.07545	27.5462	0.000137892	0.0024659	0.000469832	1.5e-07
Ovarian cancer	rs113811212	11	69406283	T	G	0.056643	19.692	9.8579e-05	0.00233573	0.000526351	9.09997e-06
Ovarian cancer	rs144948468	11	59176837	G	A	0.022304	20.5635	0.000102941	0.00390625	0.000861409	5.80003e-06
Ovarian cancer	rs1358253	12	16414427	G	A	0.288045	22.1034	0.000110649	0.00129058	0.000274507	2.59998e-06
Ovarian cancer	rs117961172	12	55062468	A	G	0.019445	23.0858	0.000115566	0.00428202	0.000891198	1.5e-06
Ovarian cancer	rs34812126	12	115133341	A	G	0.080201	20.5176	0.000102712	0.00205499	0.000453674	5.89997e-06
Ovarian cancer	rs79009585	15	89326398	T	G	0.019385	26.2197	0.000131253	0.0045712	0.000892717	2.99999e-07
Ovarian cancer	rs28678815	18	61004727	T	C	0.254527	21.896	0.000109611	0.00132687	0.000283559	2.90001e-06
Ovarian cancer	rs114858887	18	65809262	G	A	0.025257	28.1371	0.000140849	0.00419969	0.000791727	1.09999e-07
Ovarian cancer	rs9961715	18	3824312	C	T	0.194049	20.1773	0.000101008	0.00140153	0.00031201	7.10003e-06
Ovarian cancer	rs2143612	20	56888997	C	T	0.037447	22.112	0.000110692	0.00307225	0.000653342	2.59998e-06
Oral cavity and pharyngeal cancer	rs138832098	1	62653451	G	A	0.023	27.3637	0.00502053	0.654	0.125	1.4918e-07
Oral cavity and pharyngeal cancer	rs1469341	1	80960868	G	A	0.797	20.4886	0.00376388	0.249	0.055	6.70965e-06
Oral cavity and pharyngeal cancer	rs12408890	1	3561008	T	C	0.653	21.643	0.0039751	0.228	0.049	2.57537e-06
Oral cavity and pharyngeal cancer	rs2025016	1	236298158	C	A	0.628	20.7239	0.00380694	-0.214	0.047	5.74011e-06
Oral cavity and pharyngeal cancer	rs10158888	1	54952140	A	G	0.543	19.5169	0.003586	0.19	0.043	8.34738e-06
Oral cavity and pharyngeal cancer	rs56225237	2	73555450	T	C	0.106	20.2425	0.00371884	-0.468	0.104	6.94161e-06
Oral cavity and pharyngeal cancer	rs17215043	2	207918455	C	A	0.117	20.4644	0.00375944	0.276	0.061	6.06415e-06
Oral cavity and pharyngeal cancer	rs73004486	2	240614587	C	G	0.073	19.769	0.00363217	0.378	0.085	8.53729e-06
Oral cavity and pharyngeal cancer	rs4972588	2	174444590	A	G	0.515	20.133	0.00369878	-0.184	0.041	7.36461e-06
Oral cavity and pharyngeal cancer	rs6727023	2	31475960	T	C	0.57	21.4674	0.00394297	-0.19	0.041	4.53075e-06
Oral cavity and pharyngeal cancer	rs73226808	4	29429804	T	C	0.031	28.5276	0.00523295	0.609	0.114	8.85483e-08
Oral cavity and pharyngeal cancer	rs4566649	4	18800428	G	A	0.323	20.7454	0.00381088	0.205	0.045	5.31007e-06
Oral cavity and pharyngeal cancer	rs145452708	4	100248642	C	G	0.029	24.8754	0.00456606	-0.863	0.173	6.35726e-07
Oral cavity and pharyngeal cancer	rs114793623	5	6632143	C	T	0.015	23.4045	0.00429723	0.75	0.155	1.29864e-06
Oral cavity and pharyngeal cancer	rs111887231	5	59506411	G	C	0.007	20.4143	0.00375027	0.949	0.21	6.00703e-06
Oral cavity and pharyngeal cancer	rs9257725	6	29295894	T	C	0.156	21.8208	0.00400762	-0.285	0.061	3.11788e-06
Oral cavity and pharyngeal cancer	rs3828805	6	32636120	C	T	0.724	33.5056	0.0061405	0.33	0.057	6.09397e-09
Oral cavity and pharyngeal cancer	rs554801069	6	32549723	T	C	0.028	23.7463	0.00435972	-1.121	0.23	1.05274e-06
Oral cavity and pharyngeal cancer	rs2717620	8	54186017	C	G	0.014	20.2204	0.00371478	0.913	0.203	6.9207e-06
Oral cavity and pharyngeal cancer	rs62586363	9	132353677	A	G	0.033	19.74	0.00362684	-0.751	0.169	9.0261e-06
Oral cavity and pharyngeal cancer	rs117210485	9	136388148	A	G	0.048	21.5428	0.00395677	-0.571	0.123	3.63471e-06
Oral cavity and pharyngeal cancer	rs3125011	9	139415262	T	G	0.513	28.758	0.00527499	-0.236	0.044	1.23183e-07
Oral cavity and pharyngeal cancer	rs61851261	10	73039491	A	G	0.036	20.7752	0.00381632	0.465	0.102	5.23239e-06
Oral cavity and pharyngeal cancer	rs1560996	11	78713662	G	C	0.298	19.0861	0.00350712	0.201	0.046	9.54026e-06
Oral cavity and pharyngeal cancer	rs117816883	12	93139005	C	T	0.04	19.6317	0.00360701	0.421	0.095	9.61944e-06
Oral cavity and pharyngeal cancer	rs138409861	14	91298899	G	A	0.03	20.9335	0.00384529	-0.691	0.151	4.94117e-06
Oral cavity and pharyngeal cancer	rs12148716	15	49869576	C	T	0.294	25.6329	0.00470447	0.238	0.047	3.58311e-07
Oral cavity and pharyngeal cancer	rs1185670	16	68634980	T	C	0.766	20.5189	0.00376941	-0.222	0.049	5.50719e-06
Oral cavity and pharyngeal cancer	rs116952848	16	64476951	T	C	0.009	21.7127	0.00398785	1.016	0.218	3.24452e-06
Oral cavity and pharyngeal cancer	rs34693543	18	71177936	A	G	0.109	20.7752	0.00381632	0.31	0.068	5.49617e-06
Oral cavity and pharyngeal cancer	rs4347702	18	27814548	A	G	0.234	22.9516	0.00421443	0.23	0.048	1.31804e-06
Oral cavity and pharyngeal cancer	rs147852856	19	17556793	G	C	0.972	20.1178	0.00369872	0.646	0.144	6.92006e-06
Oral cavity and pharyngeal cancer	rs58875981	22	49311408	G	A	0.19	19.4181	0.00356791	0.238	0.054	8.80927e-06
Endometrial cancer	rs113998067	1	38073356	C	T	0.0481754	30.3655	0.000249074	0.204335	0.0370808	3.57726e-08
Endometrial cancer	rs10753292	1	34302800	C	A	0.21033	26.7898	0.000219751	-0.0979554	0.0189252	2.26788e-07
Endometrial cancer	rs11583244	1	225952474	T	C	0.39026	24.3951	0.000200112	0.0787251	0.0159389	7.84513e-07
Endometrial cancer	rs7579014	2	60707894	A	G	0.646443	27.8284	0.000228269	0.0852242	0.0161553	1.32544e-07
Endometrial cancer	rs111507152	2	242667870	C	G	0.0501096	22.1871	0.000182003	-0.20983	0.0445465	2.47292e-06
Endometrial cancer	rs148261157	2	60897579	A	G	0.0404386	30.4701	0.000249932	0.229226	0.0415263	3.38992e-08
Endometrial cancer	rs2960422	3	12334991	A	G	0.590223	25.3429	0.000207885	0.0789833	0.0156893	4.79833e-07
Endometrial cancer	rs1498445	3	168644843	A	C	0.749296	21.1848	0.000173782	-0.0822618	0.0178724	4.16975e-06
Endometrial cancer	rs872267	3	127888067	A	G	0.262566	23.9381	0.000196364	-0.0844069	0.0172516	9.94626e-07
Endometrial cancer	rs1428718	5	26534253	T	C	0.0902899	19.9976	0.000164045	0.117841	0.0263514	7.75283e-06
Endometrial cancer	rs7730712	5	36593781	C	A	0.0544881	19.7452	0.000161975	0.154335	0.034732	8.84667e-06
Endometrial cancer	rs2736100	5	1286516	A	C	0.486561	20.7736	0.00017041	-0.0690049	0.0151398	5.16809e-06
Endometrial cancer	rs9296422	6	43905816	C	G	0.246567	23.9127	0.000196155	0.0858442	0.0175547	1.00788e-06
Endometrial cancer	rs9273561	6	32628998	C	T	0.224872	23.8408	0.000195565	-0.103227	0.0211412	1.04624e-06
Endometrial cancer	rs2747716	6	126008372	G	A	0.415954	39.734	0.000325895	-0.0983018	0.0155947	2.90924e-10
Endometrial cancer	rs76165228	6	150519175	G	A	0.851823	20.6336	0.000169261	-0.10323	0.0227256	5.56083e-06
Endometrial cancer	rs1740828	6	21649085	A	G	0.485476	66.1622	0.000542539	-0.137017	0.0168448	4.15145e-16
Endometrial cancer	rs34283499	6	122402574	T	C	0.348049	22.1149	0.000181411	-0.0755919	0.0160742	2.56744e-06
Endometrial cancer	rs72993664	6	152414489	C	T	0.242145	20.685	0.000169683	0.0831336	0.0182787	5.4129e-06
Endometrial cancer	rs34670419	7	99130834	T	G	0.036333	26.3582	0.000216211	-0.220759	0.0429989	2.83563e-07
Endometrial cancer	rs117274813	7	68267626	T	G	0.0173565	20.3174	0.000166668	0.322256	0.071493	6.55904e-06
Endometrial cancer	rs17158736	7	111332434	C	G	0.0702989	21.2346	0.000174191	0.136012	0.0295156	4.06247e-06
Endometrial cancer	rs144402098	7	56059736	G	A	0.0105458	21.0693	0.000172835	0.332805	0.0725038	4.42884e-06
Endometrial cancer	rs1356332	8	129525114	A	G	0.312882	36.0206	0.000295447	-0.0991426	0.0165189	1.9516e-09
Endometrial cancer	rs370560691	8	129731572	T	C	0.039495	21.8639	0.000179352	0.177967	0.0380603	2.92631e-06
Endometrial cancer	rs78623195	8	98241467	G	A	0.0246639	21.4413	0.000175886	0.248827	0.0537364	3.64754e-06
Endometrial cancer	rs139584729	8	129623902	G	C	0.0196199	29.7259	0.00024383	-0.330011	0.0605281	4.97531e-08
Endometrial cancer	rs34284977	8	6947520	A	G	0.0728935	21.8394	0.000179151	0.1816	0.038859	2.96394e-06
Endometrial cancer	rs4733613	8	129599278	G	C	0.862502	48.6177	0.000398729	-0.154791	0.0221996	3.10957e-12
Endometrial cancer	rs10505508	8	129215924	T	C	0.313144	27.6954	0.000227178	-0.0888657	0.016886	1.41978e-07
Endometrial cancer	rs1679014	9	22207037	C	T	0.931754	33.715	0.000276541	-0.168059	0.0289432	6.37926e-09
Endometrial cancer	rs3808753	9	17616880	G	A	0.0347271	22.6722	0.000185981	0.203241	0.0426836	1.92088e-06
Endometrial cancer	rs568447	9	22021615	A	G	0.587397	22.0337	0.000180744	0.0724713	0.015439	2.67874e-06
Endometrial cancer	rs116885931	10	107529260	T	C	0.0271134	19.709	0.000161678	0.203256	0.0457834	9.01613e-06
Endometrial cancer	rs4312007	10	87185828	T	G	0.490365	22.4091	0.000183824	0.0719822	0.0152058	2.20272e-06
Endometrial cancer	rs76982896	11	80349262	T	C	0.0167009	21.7118	0.000178105	0.291056	0.0624633	3.16789e-06
Endometrial cancer	rs10835920	11	32489664	T	C	0.364733	32.2929	0.00026488	0.0892075	0.015698	1.32562e-08
Endometrial cancer	rs558029	11	4265076	C	G	0.134434	20.7679	0.000170363	0.125307	0.0274964	5.18382e-06
Endometrial cancer	rs7967338	12	109004950	C	T	0.358415	20.8143	0.000170744	-0.0739724	0.0162138	5.05906e-06
Endometrial cancer	rs9668337	12	26426338	A	G	0.743413	37.1448	0.000304665	0.107599	0.0176545	1.09628e-09
Endometrial cancer	rs1677893	12	78338386	T	A	0.540649	26.1972	0.000214891	-0.078464	0.0153299	3.08177e-07
Endometrial cancer	rs3184504	12	111884608	C	T	0.519822	41.5703	0.000340951	0.0983388	0.0152521	1.13666e-10
Endometrial cancer	rs10850382	12	115214548	T	C	0.31789	34.8976	0.000286239	0.0973486	0.0164789	3.47368e-09
Endometrial cancer	rs11069840	13	110988807	C	G	0.0746076	20.7926	0.000170566	0.143899	0.0315573	5.11729e-06
Endometrial cancer	rs150540961	13	37269048	G	A	0.0104846	26.0564	0.000213736	0.542735	0.106323	3.3149e-07
Endometrial cancer	rs7981863	13	73812141	T	C	0.265982	71.553	0.000586719	-0.146429	0.0173105	2.69836e-17
Endometrial cancer	rs538150087	13	43925809	A	G	0.013544	22.0631	0.000180986	0.332997	0.0708931	2.63785e-06
Endometrial cancer	rs1957449	14	70507035	T	C	0.14436	19.5403	0.000160294	0.0952957	0.0215578	9.84872e-06
Endometrial cancer	rs4072776	14	66287974	C	T	0.452546	26.0173	0.000213416	-0.0849654	0.0166574	3.38306e-07
Endometrial cancer	rs79677411	15	41370582	C	T	0.03255	22.1637	0.000181811	0.197586	0.0419693	2.50305e-06
Endometrial cancer	rs141265605	15	63822709	G	A	0.0230487	19.8669	0.000162973	0.250273	0.0561494	8.30118e-06
Endometrial cancer	rs2292072	15	82380865	G	A	0.010175	26.5593	0.000217861	0.485352	0.094177	2.55505e-07
Endometrial cancer	rs73416793	15	62037541	C	T	0.117483	22.0436	0.000180826	0.107274	0.0228481	2.66465e-06
Endometrial cancer	rs937213	15	40322124	C	T	0.426577	34.1635	0.000280219	0.089169	0.0152556	5.06512e-09
Endometrial cancer	rs17601876	15	51553909	G	A	0.484921	57.5644	0.000472069	0.115832	0.0152668	3.26889e-14
Endometrial cancer	rs28472312	16	28826049	T	C	0.713245	22.8579	0.000187505	0.0843862	0.0176502	1.74389e-06
Endometrial cancer	rs34676612	16	10446142	C	T	0.136583	23.3902	0.00019187	0.118059	0.0244106	1.3223e-06
Endometrial cancer	rs112358197	17	27673057	A	G	0.0290543	19.7079	0.000161669	0.228354	0.0514381	9.02173e-06
Endometrial cancer	rs112611498	17	47825782	T	C	0.015704	20.3289	0.000166762	0.269794	0.0598373	6.51989e-06
Endometrial cancer	rs882380	17	46294236	A	C	0.608645	34.3246	0.00028154	0.0919141	0.0156883	4.66283e-09
Endometrial cancer	rs11651052	17	36102381	G	A	0.547556	84.4181	0.000692137	0.141454	0.0153955	4.00037e-20
Endometrial cancer	rs41462445	17	63410815	C	G	0.0799709	19.7859	0.000162309	-0.131406	0.0295416	8.66084e-06
Endometrial cancer	rs731759	17	29722809	T	A	0.608117	26.2765	0.000215542	-0.0804732	0.0156987	2.95781e-07
Endometrial cancer	rs150325239	17	75498474	T	C	0.0153444	21.4323	0.000175813	0.32397	0.0699788	3.66463e-06
Endometrial cancer	rs60856912	17	65892343	T	G	0.176289	25.4811	0.000209018	0.102857	0.0203761	4.46612e-07
Endometrial cancer	rs74680322	19	52323592	C	T	0.0427125	22.1947	0.000182065	-0.195792	0.0415592	2.46315e-06
Endometrial cancer	rs117917683	19	40936684	G	C	0.0231801	21.0967	0.00017306	0.242952	0.0528944	4.36606e-06
Endometrial cancer	rs4607001	20	22448537	T	C	0.210414	23.7336	0.000194686	0.0949626	0.0194925	1.10609e-06
Endometrial cancer	rs577034498	21	22378129	C	A	0.0530175	21.8607	0.000179326	0.161173	0.0344712	2.93143e-06
Endometrial cancer	rs5995580	22	38865863	T	C	0.0617898	21.7725	0.000178602	0.161355	0.03458	3.06902e-06
Endometrial cancer	rs9616483	22	49577020	A	T	0.122385	22.1588	0.000181771	0.112974	0.0239995	2.50969e-06
Cervical cancer	rs56382923	1	118702036	C	T	0.045865	24.1322	0.000121201	0.00198605	0.000404287	8.99995e-07
Cervical cancer	rs116594665	2	36249108	C	T	0.062457	19.9632	0.000100265	-0.00156835	0.000351015	7.90005e-06
Cervical cancer	rs77542369	2	218466845	C	T	0.028009	21.7539	0.000109258	0.00246098	0.000527639	3.09999e-06
Cervical cancer	rs7560360	2	172036474	G	A	0.386412	19.6011	9.84469e-05	-0.000770618	0.000174059	9.49992e-06
Cervical cancer	rs2727602	5	11539622	G	A	0.69062	21.5452	0.00010821	-0.000853577	0.000183893	3.50002e-06
Cervical cancer	rs113899620	5	107027036	C	T	0.122543	20.8071	0.000104503	0.00119267	0.000261464	5.1e-06
Cervical cancer	rs13185925	5	43888838	C	G	0.035763	20.033	0.000100616	0.00204836	0.000457647	7.59994e-06
Cervical cancer	rs2067017	6	36343500	T	A	0.298696	21.6832	0.000108903	0.000925587	0.000198771	3.2e-06
Cervical cancer	rs9402901	6	137841657	A	G	0.103494	24.9427	0.000125271	0.00140335	0.000280991	5.89997e-07
Cervical cancer	rs61153900	6	136201372	T	G	0.022445	22.8505	0.000114765	0.00271892	0.000568783	1.79999e-06
Cervical cancer	rs2610938	8	21155404	G	A	0.120795	19.9747	0.000100323	0.00116481	0.000260623	7.79992e-06
Cervical cancer	rs117860885	9	110146423	C	T	0.033262	20.9569	0.000105256	-0.00214646	0.000468875	4.70002e-06
Cervical cancer	rs375516111	9	39803976	C	A	0.079351	26.3831	0.000132505	0.0026126	0.000508637	2.80001e-07
Cervical cancer	rs12808121	11	129055150	T	C	0.035526	19.5582	9.82315e-05	0.00205748	0.000465231	9.80009e-06
Cervical cancer	rs6483107	11	91002951	A	G	0.977149	29.1684	0.000146491	-0.0030438	0.000563583	6.59994e-08
Cervical cancer	rs680484	13	110881085	T	G	0.400706	20.2287	0.000101599	-0.000786137	0.000174788	6.90001e-06
Cervical cancer	rs12184592	13	63405679	C	T	0.047414	26.8768	0.000134984	0.00206445	0.000398211	2.19999e-07
Cervical cancer	rs58833197	14	98139896	G	A	0.123332	22.3767	0.000112386	0.00129478	0.000273713	2.19999e-06
Cervical cancer	rs1508959	17	51675304	A	T	0.237119	22.95	0.000115265	0.000952633	0.000198853	1.7e-06
Cervical cancer	rs77714526	17	8489919	A	G	0.033917	20.2159	0.000101534	0.00209535	0.000466023	6.90001e-06
Cervical cancer	rs568710	20	5781209	G	A	0.88974	20.9066	0.000105003	-0.00123135	0.000269301	4.79999e-06
Cervical cancer	rs11913612	22	27237856	A	G	0.134178	21.6478	0.000108725	0.00115219	0.000247637	3.29997e-06
Cervical cancer	rs79887800	22	39288854	A	G	0.025025	22.7504	0.000114263	0.00263976	0.000553436	1.79999e-06
Skin melanoma	rs11120349	1	214718513	T	A	0.20584	33.8004	8.99429e-05	-0.00165893	0.000285342	6.1e-09
Skin melanoma	rs1341336	1	226596389	G	A	0.325354	21.7807	5.79603e-05	-0.00114563	0.000245475	3.09999e-06
Skin melanoma	rs112917875	1	204149459	A	G	0.0101	21.1841	5.63728e-05	0.005364	0.00116542	4.20001e-06
Skin melanoma	rs143732092	1	106091862	T	C	0.009523	21.4643	5.71182e-05	0.00555905	0.00119989	3.59998e-06
Skin melanoma	rs142267292	1	85920999	G	A	0.012158	22.0057	5.85591e-05	0.00512712	0.00109296	2.69998e-06
Skin melanoma	rs78873744	1	183105105	A	G	0.024466	19.5939	5.21414e-05	0.00329088	0.000743447	9.59997e-06
Skin melanoma	rs112227183	2	2315409	T	G	0.026148	21.0214	5.59399e-05	0.0033194	0.000723981	4.49997e-06
Skin melanoma	rs116290987	3	88481220	C	T	0.029581	19.6658	5.23326e-05	0.00310288	0.000699694	9.20005e-06
Skin melanoma	rs112085630	3	13885533	T	C	0.01875	19.6169	5.22025e-05	0.00385385	0.000870119	9.49992e-06
Skin melanoma	rs183783391	3	69950451	T	C	0.013683	47.225	0.000125661	0.00693872	0.0010097	6.29941e-12
Skin melanoma	rs11707914	3	156547771	C	A	0.593382	20.7878	5.53183e-05	0.00106581	0.000233762	5.1e-06
Skin melanoma	rs73112315	3	61096839	G	T	0.01343	20.0078	5.32427e-05	0.00455528	0.00101839	7.69999e-06
Skin melanoma	rs60848393	4	141538862	C	G	0.196407	22.8816	6.08896e-05	0.00138168	0.000288844	1.7e-06
Skin melanoma	rs147602346	4	85343178	G	A	0.013432	22.1572	5.89621e-05	0.00485802	0.00103205	2.5e-06
Skin melanoma	rs17354643	4	84015165	A	G	0.054591	26.06	6.93471e-05	0.00257743	0.000504892	3.29997e-07
Skin melanoma	rs31490	5	1344458	A	G	0.435464	62.5236	0.000166363	0.00182957	0.00023138	2.60016e-15
Skin melanoma	rs717763	5	53686499	T	C	0.134373	20.7525	5.52243e-05	0.00156082	0.000342623	5.19996e-06
Skin melanoma	rs16891982	5	33951693	G	C	0.971432	60.3159	0.000160489	0.00524246	0.000675022	8.10028e-15
Skin melanoma	rs6937555	6	21159188	C	G	0.322469	25.7193	6.84405e-05	0.00124703	0.000245893	3.89996e-07
Skin melanoma	rs9444473	6	87807529	A	T	0.35243	20.5963	5.48087e-05	-0.00109617	0.000241536	5.69994e-06
Skin melanoma	rs77686082	7	155052366	A	G	0.019065	20.1793	5.3699e-05	0.00380511	0.000847058	7.10003e-06
Skin melanoma	rs117132860	7	17134708	A	G	0.025803	23.9781	6.38075e-05	0.00354146	0.000723225	9.69996e-07
Skin melanoma	rs560061966	9	109680321	A	T	0.006841	27.9198	7.42958e-05	0.00774942	0.0014666	1.29999e-07
Skin melanoma	rs3217986	9	22005330	G	T	0.092673	22.7287	6.04827e-05	0.0018886	0.000396143	1.89998e-06
Skin melanoma	rs871024	9	21803880	A	C	0.519167	67.8243	0.000180464	-0.00189312	0.000229871	1.80011e-16
Skin melanoma	rs112096783	9	22049456	C	T	0.022694	29.2364	7.77989e-05	-0.00423521	0.000783271	6.4e-08
Skin melanoma	rs111231526	10	63487781	A	G	0.012441	21.7751	5.79455e-05	0.00483336	0.00103578	3.09999e-06
Skin melanoma	rs2488002	10	105679341	T	C	0.843575	38.1171	0.000101428	-0.00194568	0.000315145	6.69993e-10
Skin melanoma	rs1873456	10	71709374	A	G	0.409961	24.9853	6.64874e-05	-0.0011676	0.000233588	5.80003e-07
Skin melanoma	rs10762496	10	73701004	A	G	0.457759	20.2871	5.39859e-05	-0.00104577	0.00023218	6.69993e-06
Skin melanoma	rs144384185	10	119947937	C	A	0.010194	20.2657	5.3929e-05	-0.0054555	0.00121186	6.69993e-06
Skin melanoma	rs4277005	10	8511993	A	G	0.93106	21.1955	5.64031e-05	0.00209203	0.000454407	4.09996e-06
Skin melanoma	rs11203046	10	91000321	T	C	0.065162	23.7571	6.32192e-05	0.00226424	0.000464542	1.09999e-06
Skin melanoma	rs12278954	11	108328952	A	C	0.15327	32.3166	8.59948e-05	-0.00181256	0.000318844	1.29999e-08
Skin melanoma	rs117706999	11	108406943	A	G	0.023599	23.0137	6.12412e-05	0.00367153	0.000765337	1.6e-06
Skin melanoma	rs1126809	11	89017961	A	G	0.302059	66.4672	0.000176854	0.00203828	0.000250011	3.59998e-16
Skin melanoma	rs2300560	12	96378259	T	C	0.355778	20.012	5.32539e-05	-0.00107438	0.000240166	7.69999e-06
Skin melanoma	rs117412802	13	111143601	G	A	0.013821	19.8041	5.27007e-05	0.0043664	0.000981171	8.60003e-06
Skin melanoma	rs1800407	15	28230318	T	C	0.085367	22.1442	5.89276e-05	0.0019276	0.000409624	2.5e-06
Skin melanoma	rs1080476	15	50281051	A	G	0.279395	26.98	7.1795e-05	0.00133199	0.000256436	2.1e-07
Skin melanoma	rs1805007	16	89986117	T	C	0.101025	228.993	0.000609033	0.00573628	0.000379069	9.8992e-52
Skin melanoma	rs74415461	16	89990843	T	C	0.084956	87.8252	0.000233669	0.00387347	0.000413323	7.10068e-21
Skin melanoma	rs62054652	16	90125822	T	C	0.069416	20.2937	5.40034e-05	-0.00205793	0.000456824	6.59994e-06
Skin melanoma	rs117732683	16	90015765	T	C	0.097943	26.1501	6.95869e-05	-0.00198599	0.000388364	3.2e-07
Skin melanoma	rs117204628	16	90032455	T	C	0.033019	24.713	6.57627e-05	0.00319876	0.000643455	6.69993e-07
Skin melanoma	rs11862309	16	89154499	C	G	0.213413	20.0929	5.3469e-05	-0.00127113	0.000283575	7.39997e-06
Skin melanoma	rs66487709	17	20928846	C	T	0.306844	19.9706	5.31437e-05	0.00111385	0.000249247	7.90005e-06
Skin melanoma	rs61758854	18	61002652	A	G	0.033035	27.7395	7.38159e-05	0.00338235	0.000642197	1.40001e-07
Skin melanoma	rs117490768	19	33888084	A	G	0.026855	19.5235	5.19539e-05	0.00319744	0.00072364	9.90011e-06
Skin melanoma	rs117077437	20	17271886	C	T	0.014521	26.4951	7.05047e-05	-0.00507662	0.000986259	2.59998e-07
Skin melanoma	rs6059655	20	32665748	G	A	0.898713	98.2199	0.000261318	-0.00383327	0.000386784	3.69999e-23
Skin melanoma	rs443099	21	42743327	T	G	0.606603	28.6942	7.63563e-05	0.00125856	0.00023495	8.50002e-08
Liver & bile duct cancer	rs1117660	1	92029710	T	A	0.170724	20.9157	5.61668e-05	-0.000435638	9.52552e-05	4.79999e-06
Liver & bile duct cancer	rs4120256	1	13841834	C	T	0.097965	19.8003	5.31717e-05	0.000537647	0.000120826	8.60003e-06
Liver & bile duct cancer	rs75536586	2	18429258	A	G	0.065753	23.6575	6.35293e-05	0.000696527	0.000143203	1.2e-06
Liver & bile duct cancer	rs112207093	2	34012889	G	A	0.044405	23.6867	6.36076e-05	0.000964315	0.000198137	1.09999e-06
Liver & bile duct cancer	rs4621364	3	45471624	A	T	0.236665	22.6539	6.08344e-05	0.000402057	8.44724e-05	1.89998e-06
Liver & bile duct cancer	rs114348736	3	68671753	A	G	0.240552	19.9197	5.34923e-05	-0.00037305	8.35843e-05	8.09991e-06
Liver & bile duct cancer	rs12512024	4	184259446	G	C	0.041518	21.8983	5.88054e-05	0.000834682	0.000178367	2.90001e-06
Liver & bile duct cancer	rs6872492	5	150972673	C	G	0.319139	20.9094	5.61499e-05	-0.000371589	8.12627e-05	4.79999e-06
Liver & bile duct cancer	rs79916965	6	17325388	A	G	0.053952	29.4216	7.90067e-05	0.00087095	0.000160568	5.80003e-08
Liver & bile duct cancer	rs9267536	6	31651194	C	A	0.039279	21.022	5.64523e-05	0.000836444	0.000182431	4.49997e-06
Liver & bile duct cancer	rs13437643	7	3953047	T	G	0.055841	20.6571	5.54725e-05	0.000714523	0.00015721	5.49997e-06
Liver & bile duct cancer	rs10447540	7	2301484	G	A	0.399567	21.1129	5.66964e-05	0.000333204	7.25162e-05	4.30002e-06
Liver & bile duct cancer	rs11765105	7	31766200	A	G	0.265714	20.5367	5.51491e-05	-0.000365002	8.05432e-05	5.80003e-06
Liver & bile duct cancer	rs117781420	9	19355687	A	G	0.057723	20.0107	5.37367e-05	0.000690165	0.000154284	7.69999e-06
Liver & bile duct cancer	rs7028029	9	114254093	G	A	0.672964	21.2193	5.6982e-05	-0.000350009	7.59824e-05	4.09996e-06
Liver & bile duct cancer	rs141779100	9	112821258	T	C	0.058194	19.5549	5.25128e-05	0.000673615	0.000152329	9.80009e-06
Liver & bile duct cancer	rs78771235	10	3276001	A	G	0.050172	19.8134	5.32069e-05	0.000723535	0.000162547	8.50002e-06
Liver & bile duct cancer	rs7899293	10	33909579	C	T	0.130363	20.9494	5.62574e-05	0.000484757	0.00010591	4.70002e-06
Liver & bile duct cancer	rs11013082	10	22942416	G	A	0.283968	32.4004	8.70051e-05	-0.0004495	7.89684e-05	1.29999e-08
Liver & bile duct cancer	rs11021605	11	96206391	C	T	0.40243	20.8681	5.60391e-05	-0.000330634	7.23777e-05	4.90004e-06
Liver & bile duct cancer	rs9561280	13	93875664	G	A	0.204811	20.8085	5.58791e-05	0.000402374	8.8208e-05	5.1e-06
Liver & bile duct cancer	rs12589608	14	52216526	T	C	0.143811	25.5753	6.86789e-05	0.000541557	0.000107086	4.30002e-07
Liver & bile duct cancer	rs9934005	16	83580198	G	A	0.736484	19.6169	5.26794e-05	-0.000358278	8.08916e-05	9.49992e-06
Liver & bile duct cancer	rs1542633	16	89339499	C	G	0.055745	24.7158	6.6371e-05	0.000769849	0.000154852	6.59994e-07
Liver & bile duct cancer	rs649510	16	48061138	A	G	0.103394	19.7663	5.30804e-05	0.000522767	0.000117583	8.79995e-06
Liver & bile duct cancer	rs71361928	19	27850448	C	G	0.044041	24.2235	6.5049e-05	0.000884187	0.000179649	8.60003e-07
Liver & bile duct cancer	rs11671772	19	56438000	A	G	0.102726	21.2713	5.71218e-05	0.000539846	0.00011705	4e-06
Liver & bile duct cancer	rs2228603	19	19329924	T	C	0.074765	25.2124	6.77044e-05	0.000679088	0.000135244	5.1e-07
Liver & bile duct cancer	rs55853243	22	43623612	A	G	0.061791	19.8481	5.33001e-05	0.000666274	0.000149552	8.40001e-06
Lung cancer	rs34517439	1	78450517	A	C	0.104788	45.1057	0.0005276	0.134088	0.019965	1.86638e-11
Lung cancer	rs446975	3	9217383	T	G	0.130232	47.6294	0.000563424	-0.12246	0.017744	5.14991e-12
Lung cancer	rs7683574	4	9719148	T	C	0.357331	29.7237	0.00034774	0.0697257	0.012789	4.98035e-08
Lung cancer	rs2853677	5	1287194	A	G	0.574109	80.2659	0.000938483	-0.11251	0.012558	3.27793e-19
Lung cancer	rs31484	5	1337906	T	A	0.425214	131.388	0.00153529	-0.136909	0.011944	2.03657e-30
Lung cancer	rs501942	6	31840477	T	C	0.09796	78.6713	0.000919856	0.170974	0.019276	7.32993e-19
Lung cancer	rs6920364	6	167376466	C	G	0.45889	30.7689	0.000359964	0.0661762	0.01193	2.90335e-08
Lung cancer	rs2893842	6	26338434	G	T	0.335233	39.1452	0.000457913	-0.0780772	0.012479	3.92618e-10
Lung cancer	rs1056562	11	118125625	C	T	0.523652	37.0091	0.000432936	-0.0715855	0.011767	1.17419e-09
Lung cancer	rs78853063	11	57250026	T	C	0.07493	30.4409	0.000356127	-0.12946	0.023464	3.44199e-08
Lung cancer	rs7953330	12	998819	C	G	0.312192	46.278	0.000541306	-0.0865802	0.012727	1.02754e-11
Lung cancer	rs11571815	13	32968550	A	G	0.010836	67.9298	0.000794362	0.482267	0.058513	1.69278e-16
Lung cancer	rs55781567	15	78857986	G	C	0.367322	455.986	0.00530815	0.258491	0.012105	3.63915e-101
Lung cancer	rs3861180	15	79043393	G	A	0.941491	41.7515	0.000549928	0.181856	0.028144	1.03526e-10
Lung cancer	rs77468143	15	49376624	G	T	0.254207	36.6486	0.000428721	-0.0820846	0.013559	1.4128e-09
Lung cancer	rs1454836	15	47551054	T	A	0.603355	29.9557	0.000350453	-0.0657391	0.012011	4.42334e-08
Lung cancer	rs56113850	19	41353107	C	T	0.559616	84.6849	0.00110089	0.127299	0.013833	3.48498e-20
Brain cancer	rs76352481	1	47171859	C	T	0.031605	20.7181	5.55981e-05	0.00126305	0.000277488	5.30005e-06
Brain cancer	rs79310779	1	241832103	T	C	0.050457	21.62	5.80183e-05	0.00105931	0.000227821	3.29997e-06
Brain cancer	rs3003385	1	17057002	C	T	0.93957	20.6297	5.53609e-05	-0.00108722	0.00023937	5.60003e-06
Brain cancer	rs145646449	1	98877107	C	T	0.025223	21.5508	5.78325e-05	0.00139806	0.000301157	3.40001e-06
Brain cancer	rs12742104	1	165334349	T	C	0.046863	19.8775	5.33425e-05	-0.000992586	0.000222631	8.30004e-06
Brain cancer	rs10174285	2	50965496	G	T	0.023115	21.1795	5.68362e-05	0.00147358	0.000320195	4.20001e-06
Brain cancer	rs76737990	2	160960552	C	G	0.021216	19.857	5.32874e-05	0.0014427	0.000323756	8.30004e-06
Brain cancer	rs529474930	3	46347485	G	T	0.030808	21.382	5.73795e-05	0.00128455	0.000277796	3.79997e-06
Brain cancer	rs2309396	4	181814803	A	G	0.546308	21.7152	5.82735e-05	0.00044215	9.48827e-05	3.2e-06
Brain cancer	rs4535339	4	38689228	G	A	0.212118	28.8504	7.74199e-05	-0.0006176	0.000114982	7.79992e-08
Brain cancer	rs7705526	5	1285974	A	C	0.325452	57.9159	0.000155405	0.000768843	0.000101027	2.70023e-14
Brain cancer	rs6895243	5	120660669	G	A	0.632756	23.0345	6.18139e-05	-0.000465576	9.70063e-05	1.6e-06
Brain cancer	rs67149268	5	27452587	T	A	0.048001	21.4707	5.76177e-05	0.0010284	0.000221941	3.59998e-06
Brain cancer	rs80318206	5	104882236	T	C	0.036535	20.5365	5.51107e-05	0.00117007	0.000258195	5.80003e-06
Brain cancer	rs74626051	5	27810069	G	A	0.025164	23.5824	6.3284e-05	0.00144703	0.000297977	1.2e-06
Brain cancer	rs117901418	6	110000442	C	A	0.022108	20.6695	5.54678e-05	0.00146321	0.00032184	5.49997e-06
Brain cancer	rs112373346	7	18112325	T	C	0.062781	22.1222	5.93658e-05	0.000913483	0.000194216	2.59998e-06
Brain cancer	rs77126132	7	54966738	A	G	0.093327	23.5202	6.31172e-05	0.000784427	0.000161745	1.2e-06
Brain cancer	rs79044914	7	39739457	T	C	0.025818	21.8447	5.86211e-05	0.00137352	0.000293874	2.99999e-06
Brain cancer	rs116985138	9	30774934	G	C	0.022072	21.2651	5.70658e-05	0.00150822	0.000327062	4e-06
Brain cancer	rs615552	9	22026077	C	T	0.436756	51.6336	0.00013855	0.000676587	9.41578e-05	6.70039e-13
Brain cancer	rs4579610	9	90041160	T	C	0.767502	22.5527	6.0521e-05	0.000532128	0.000112051	2e-06
Brain cancer	rs147266134	10	89094377	T	C	0.037112	24.1933	6.49233e-05	0.0013476	0.000273976	8.70001e-07
Brain cancer	rs4311994	10	112903090	T	C	0.157323	24.4201	6.5532e-05	0.000635397	0.000128579	7.69999e-07
Brain cancer	rs112980458	10	118233653	A	G	0.082134	23.4742	6.29936e-05	0.000888641	0.000183413	1.29999e-06
Brain cancer	rs4944742	11	87330267	A	G	0.661933	21.6081	5.79863e-05	-0.000461585	9.92984e-05	3.29997e-06
Brain cancer	rs11605800	11	76519839	T	C	0.033766	19.7628	5.30345e-05	0.00116732	0.000262582	8.79995e-06
Brain cancer	rs111377985	12	50652543	A	G	0.043493	20.933	5.61748e-05	0.00105256	0.000230054	4.79999e-06
Brain cancer	rs12590369	14	85244080	G	C	0.269306	23.1293	6.20682e-05	0.000506689	0.000105356	1.5e-06
Brain cancer	rs11850404	14	29022089	T	C	0.43892	23.5624	6.32304e-05	-0.000458474	9.44504e-05	1.2e-06
Brain cancer	rs2201346	15	57765761	C	T	0.306113	20.3995	5.47432e-05	0.000462906	0.00010249	6.29999e-06
Brain cancer	rs4932441	15	89433907	C	G	0.054121	20.3655	5.4652e-05	0.000931543	0.000206421	6.4e-06
Brain cancer	rs67427010	16	8169608	T	G	0.055993	20.4708	5.49346e-05	0.000923438	0.000204098	6.1e-06
Brain cancer	rs143094271	17	7463102	A	G	0.020873	22.8497	6.13181e-05	0.00156865	0.000328159	1.79999e-06
Brain cancer	rs9962338	18	61175079	C	A	0.197023	21.5824	5.79173e-05	0.000545354	0.000117389	3.40001e-06
Brain cancer	rs140586437	20	13881901	G	A	0.021628	24.4024	6.54845e-05	0.00161823	0.000327584	7.79992e-07
Brain cancer	rs6010986	20	62275844	C	T	0.767366	23.5017	6.30675e-05	0.000538947	0.000111172	1.2e-06
Bladder cancer	rs771137	1	34614520	A	C	0.868627	21.3701	5.72444e-05	-0.00092431	0.000199946	3.79997e-06
Bladder cancer	rs12752338	1	241004429	C	T	0.028468	20.4114	5.46763e-05	0.0018355	0.000406272	6.19998e-06
Bladder cancer	rs7584610	2	195875175	A	G	0.657618	20.0235	5.36374e-05	-0.00063826	0.000142635	7.59994e-06
Bladder cancer	rs71439172	2	25584162	A	G	0.146744	21.4154	5.73655e-05	-0.000898854	0.000194234	3.69999e-06
Bladder cancer	rs150222295	2	77391468	A	C	0.012147	20.5288	5.49908e-05	0.00280789	0.000619722	5.89997e-06
Bladder cancer	rs6705922	2	235693805	A	G	0.321377	22.3632	5.99043e-05	-0.000696419	0.000147266	2.30001e-06
Bladder cancer	rs79455462	4	62868612	T	A	0.013071	20.0998	5.38417e-05	0.00275688	0.000614923	7.29995e-06
Bladder cancer	rs150797373	4	8266421	A	C	0.013936	25.3902	6.80122e-05	0.00308094	0.000611433	4.70002e-07
Bladder cancer	rs11727393	4	57480099	C	G	0.014489	20.2334	5.41995e-05	0.00269487	0.000599104	6.90001e-06
Bladder cancer	rs1132787	4	145030546	T	C	0.305271	19.8087	5.3062e-05	-0.000648771	0.000145768	8.60003e-06
Bladder cancer	rs146190477	4	90032521	T	C	0.043295	34.9695	9.36696e-05	0.00203228	0.000343667	3.29997e-09
Bladder cancer	rs2736103	5	1300401	C	T	0.418317	22.6061	6.0555e-05	0.000656506	0.000138078	2e-06
Bladder cancer	rs11744794	5	123846328	A	T	0.317666	24.7212	6.62204e-05	0.000730992	0.00014702	6.59994e-07
Bladder cancer	rs7722450	5	31077122	A	G	0.036075	21.3213	5.71135e-05	0.00169857	0.000367854	3.89996e-06
Bladder cancer	rs146820664	5	91417975	G	C	0.015253	24.3168	6.5137e-05	0.00273258	0.000554139	8.19993e-07
Bladder cancer	rs62408223	6	90949196	G	A	0.169148	22.7133	6.08421e-05	0.000858913	0.000180222	1.89998e-06
Bladder cancer	rs9402548	6	134230701	T	G	0.323864	19.7039	5.27813e-05	0.000647266	0.000145816	8.99995e-06
Bladder cancer	rs392450	8	60024449	A	G	0.082948	25.0506	6.71026e-05	0.00123391	0.000246532	5.60003e-07
Bladder cancer	rs10094872	8	128719884	T	A	0.364032	24.9304	6.67807e-05	0.000705558	0.000141308	5.89997e-07
Bladder cancer	rs34635647	8	143756890	G	A	0.436775	20.4274	5.47191e-05	0.000617555	0.000136637	6.19998e-06
Bladder cancer	rs146462590	8	125571782	G	T	0.01062	22.6894	6.0778e-05	0.00321538	0.000675025	1.89998e-06
Bladder cancer	rs144980373	8	16367131	C	G	0.023523	19.7782	5.29801e-05	0.00205353	0.00046175	8.70001e-06
Bladder cancer	rs72701054	9	954579	C	G	0.024447	19.7333	5.28599e-05	0.0019465	0.000438181	8.9e-06
Bladder cancer	rs143739252	9	106677384	C	G	0.016852	19.9406	5.34153e-05	0.00243274	0.000544785	8e-06
Bladder cancer	rs7038689	9	1709649	C	A	0.458891	21.7103	5.81556e-05	-0.000631849	0.000135606	3.2e-06
Bladder cancer	rs514309	9	116372579	C	A	0.780832	19.897	5.32983e-05	-0.000732147	0.000164136	8.19993e-06
Bladder cancer	rs11793757	9	133257554	A	G	0.117217	21.7412	5.82383e-05	0.00098111	0.000210414	3.09999e-06
Bladder cancer	rs184321190	10	17019503	C	T	0.014168	21.7736	5.83252e-05	0.00279494	0.000598971	3.09999e-06
Bladder cancer	rs74131143	10	51058643	A	G	0.038728	21.965	5.88378e-05	0.00164356	0.000350686	2.80001e-06
Bladder cancer	rs75021825	11	39864108	T	C	0.102052	20.0944	5.38272e-05	-0.00103313	0.000230471	7.39997e-06
Bladder cancer	rs71227149	12	90852	A	G	0.030982	23.0221	6.16692e-05	0.00286434	0.000596968	1.6e-06
Bladder cancer	rs192242308	13	88165920	T	C	0.012816	20.0981	5.3837e-05	0.00280156	0.000624916	7.39997e-06
Bladder cancer	rs11158808	14	69933892	T	C	0.134427	26.262	7.03472e-05	-0.00101521	0.000198103	2.99999e-07
Bladder cancer	rs147813917	15	59246079	A	G	0.016265	24.8352	6.65257e-05	0.00275576	0.000552976	6.19998e-07
Bladder cancer	rs9898615	17	2651341	T	G	0.026773	22.939	6.14466e-05	0.00203287	0.000424445	1.7e-06
Bladder cancer	rs3744753	17	907907	A	G	0.043617	24.8237	6.64948e-05	0.00166568	0.000334316	6.29999e-07
Bladder cancer	rs35515294	20	10358090	T	C	0.026221	24.5008	6.563e-05	0.00210659	0.000425587	7.39997e-07
Bladder cancer	rs6078008	20	10995830	A	T	0.295149	21.4254	5.73923e-05	0.00068746	0.000148519	3.69999e-06
Bladder cancer	rs56297045	22	39350684	A	G	0.257617	22.1626	5.9367e-05	0.000732292	0.000155551	2.5e-06
Bladder cancer	rs74903734	22	25799984	G	A	0.013371	30.8868	8.27345e-05	0.00327295	0.000588914	2.69998e-08
Esophageal cancer	rs9726252	1	43462020	C	T	0.849279	19.6166	5.26234e-05	-0.000638921	0.000144256	9.49992e-06
Esophageal cancer	rs146586036	1	197349836	G	A	0.01777	24.5388	6.58268e-05	0.00198219	0.000400145	7.29995e-07
Esophageal cancer	rs76112781	1	164951765	C	G	0.019779	20.8003	5.57986e-05	0.00171096	0.000375149	5.1e-06
Esophageal cancer	rs112879361	2	219190737	A	G	0.034249	19.6463	5.27031e-05	0.00134038	0.000302403	9.29994e-06
Esophageal cancer	rs139840394	2	69030139	T	A	0.019472	19.8416	5.3227e-05	0.00169144	0.000379723	8.40001e-06
Esophageal cancer	rs73951248	2	106795719	T	C	0.024354	24.4583	6.56109e-05	0.00165715	0.000335079	7.59994e-07
Esophageal cancer	rs13078185	3	159434975	G	T	0.149998	22.5853	6.05866e-05	0.00068995	0.000145179	2e-06
Esophageal cancer	rs77903146	3	172418263	C	T	0.028422	20.8476	5.59255e-05	0.0014777	0.000323636	5e-06
Esophageal cancer	rs62289210	4	3903945	G	A	0.258479	23.7774	6.37844e-05	0.000594119	0.00012184	1.09999e-06
Esophageal cancer	rs184145524	4	81009345	T	C	0.020881	23.6529	6.34505e-05	0.00203319	0.000418056	1.2e-06
Esophageal cancer	rs10515916	5	165456536	C	A	0.072124	19.9048	5.33964e-05	0.000903447	0.000202499	8.09991e-06
Esophageal cancer	rs116325239	5	113735530	A	G	0.035043	22.2914	5.97982e-05	0.00132212	0.000280028	2.30001e-06
Esophageal cancer	rs292206	5	73507765	T	C	0.648997	22.6675	6.08072e-05	-0.00054565	0.000114607	1.89998e-06
Esophageal cancer	rs34103843	5	172872881	G	A	0.265862	23.293	6.2485e-05	0.000564797	0.000117025	1.40001e-06
Esophageal cancer	rs13205661	6	104727074	C	G	0.10157	20.5632	5.51626e-05	0.000778346	0.000171643	5.80003e-06
Esophageal cancer	rs801537	7	18639046	G	A	0.824804	20.1422	5.40333e-05	0.000610501	0.000136029	7.19996e-06
Esophageal cancer	rs117372360	9	134980520	A	G	0.033666	22.8144	6.12013e-05	0.00143117	0.00029963	1.79999e-06
Esophageal cancer	rs1780254	10	29013251	A	G	0.153902	20.7973	5.57905e-05	0.000651045	0.00014276	5.1e-06
Esophageal cancer	rs3802909	11	121772792	A	T	0.312028	26.2426	7.0397e-05	0.000572249	0.000111707	2.99999e-07
Esophageal cancer	rs76133423	12	10814264	A	G	0.038284	20.3167	5.45015e-05	0.00123287	0.00027352	6.59994e-06
Esophageal cancer	rs78011018	13	92389790	T	C	0.019422	23.2772	6.24426e-05	0.00205896	0.000426758	1.40001e-06
Esophageal cancer	rs1630460	14	20383755	C	T	0.718236	22.8582	6.13188e-05	-0.000685405	0.000143359	1.7e-06
Esophageal cancer	rs17669329	17	28869877	C	T	0.092344	21.7325	5.82992e-05	0.000846579	0.000181598	3.09999e-06
Esophageal cancer	rs151291107	17	72713935	A	C	0.020578	22.651	6.07629e-05	0.00195817	0.000411439	1.89998e-06
Esophageal cancer	rs658836	18	9640985	C	T	0.234623	19.8002	5.31157e-05	0.000547813	0.000123111	8.60003e-06
Esophageal cancer	rs117971589	19	14748068	A	G	0.033036	20.6598	5.54216e-05	0.00133445	0.000293588	5.49997e-06
Esophageal cancer	rs139727776	19	722064	G	A	0.062864	21.3247	5.72053e-05	0.00101562	0.000219932	3.89996e-06
Esophageal cancer	rs2835394	21	37962171	A	C	0.59924	19.8058	5.31309e-05	0.000468572	0.000105288	8.60003e-06
Breast cancer	rs2506889	1	10596022	T	C	0.3185	84.2552	0.000367873	-0.0615	0.0067	2.38177e-20
Breast cancer	rs36107432	1	145604791	T	G	0.3575	39.6156	0.000173002	-0.0428	0.0068	2.311e-10
Breast cancer	rs7529522	1	118230221	C	T	0.2338	40.619	0.000177384	0.0478	0.0075	1.734e-10
Breast cancer	rs17426269	1	88156923	A	G	0.1488	32.0669	0.000140042	0.0487	0.0086	1.74201e-08
Breast cancer	rs11583393	1	88429024	A	C	0.249	30.2497	0.000132107	-0.0396	0.0072	3.61102e-08
Breast cancer	rs11117758	1	217220574	A	G	0.2086	34.9029	0.000152425	-0.0449	0.0076	3.90301e-09
Breast cancer	rs35383942	1	201437832	T	C	0.0562	52.797	0.000230553	0.101	0.0139	3.79315e-13
Breast cancer	rs2992756	1	18807339	C	T	0.5194	64.5084	0.000281679	-0.0506	0.0063	1.60398e-15
Breast cancer	rs201770099	1	121257040	A	G	0.4018	38.7157	0.000169073	0.0616	0.0099	5.58998e-10
Breast cancer	rs2784135	1	50852249	G	A	0.4899	30.0726	0.000131333	-0.034	0.0062	4.38803e-08
Breast cancer	rs666930	1	120258970	C	T	0.5338	30.3371	0.000132488	0.0347	0.0063	4.689e-08
Breast cancer	rs72755295	1	242034263	G	A	0.0309	59.0918	0.000258034	0.1376	0.0179	1.64589e-14
Breast cancer	rs59867004	1	203801249	C	T	0.2724	40.5947	0.000177278	0.0446	0.007	1.40001e-10
Breast cancer	rs11249433	1	121280613	G	A	0.403	231.038	0.00100811	0.0988	0.0065	1.75995e-52
Breast cancer	rs11205303	1	149906413	C	T	0.3998	60.3044	0.000263327	0.0497	0.0064	1.13894e-14
Breast cancer	rs4971059	1	155148781	A	G	0.3632	43.8902	0.000191666	0.0424	0.0064	4.82503e-11
Breast cancer	rs79724016	1	42137311	G	T	0.0334	30.343	0.000132514	-0.0975	0.0177	3.86198e-08
Breast cancer	rs7513707	1	114445880	A	G	0.1661	45.6445	0.000199325	0.0554	0.0082	1.6959e-11
Breast cancer	rs4233486	1	41380440	T	C	0.6514	32.9373	0.000143842	0.0396	0.0069	9.08511e-09
Breast cancer	rs1707302	1	46600917	G	A	0.6641	30.4166	0.000132836	0.0364	0.0066	2.94802e-08
Breast cancer	rs73949122	2	121157485	G	C	0.1664	49.8364	0.000217627	-0.0593	0.0084	1.84587e-12
Breast cancer	rs6436017	2	218723455	G	A	0.5042	40.1108	0.000175164	0.0399	0.0063	3.41696e-10
Breast cancer	rs6725517	2	25129473	G	A	0.4088	48.7908	0.000213062	-0.0468	0.0067	2.93022e-12
Breast cancer	rs3769821	2	202123430	T	C	0.6683	75.5556	0.000329902	-0.0565	0.0065	3.96917e-18
Breast cancer	rs13006456	2	174198854	C	T	0.8475	36.677	0.000160172	0.0539	0.0089	1.37199e-09
Breast cancer	rs62168299	2	121080559	G	A	0.628	33.2221	0.000145086	0.0415	0.0072	8.31496e-09
Breast cancer	rs4442975	2	217920769	T	G	0.5021	436.19	0.00190156	-0.1274	0.0061	1.13999e-95
Breast cancer	rs34005590	2	217963060	A	C	0.0496	182.071	0.000794614	-0.2051	0.0152	3.1842e-41
Breast cancer	rs12479355	2	227226952	G	A	0.2088	31.4187	0.000137211	-0.0426	0.0076	2.35798e-08
Breast cancer	rs11684853	2	19310918	T	G	0.5606	50.8227	0.000221933	-0.0442	0.0062	1.11712e-12
Breast cancer	rs11693806	2	218292158	G	C	0.7288	111.452	0.000486563	-0.0739	0.007	3.39782e-26
Breast cancer	rs4848599	2	121239360	C	T	0.8845	87.0481	0.000380063	0.0933	0.01	1.58489e-20
Breast cancer	rs2016394	2	172972971	A	G	0.4748	46.9884	0.000205193	-0.0425	0.0062	6.23448e-12
Breast cancer	rs113577745	2	10135681	G	C	0.0992	39.3691	0.000171926	0.064	0.0102	3.90499e-10
Breast cancer	rs76019754	2	121160231	A	G	0.0947	44.2459	0.000193219	0.0745	0.0112	3.2419e-11
Breast cancer	rs9833888	3	99723580	T	G	0.2259	38.1386	0.000166554	0.0457	0.0074	5.15098e-10
Breast cancer	rs3821902	3	63941697	G	T	0.1358	48.9996	0.000213974	0.0623	0.0089	2.9902e-12
Breast cancer	rs56387622	3	46888198	C	T	0.1012	78.9744	0.000344824	-0.0942	0.0106	5.46512e-19
Breast cancer	rs13066793	3	87037543	G	A	0.0925	37.406	0.000163355	-0.0685	0.0112	1.037e-09
Breast cancer	rs6787391	3	4728574	T	C	0.3807	78.4878	0.000342701	0.0567	0.0064	9.07403e-19
Breast cancer	rs7626742	3	27268398	T	G	0.5327	284.627	0.00124165	0.1046	0.0062	1.61213e-63
Breast cancer	rs17838698	3	30684907	T	C	0.2978	59.5426	0.000260002	0.0517	0.0067	1.58016e-14
Breast cancer	rs7650602	3	141147414	C	T	0.4422	60.2466	0.000263075	0.0489	0.0063	6.22444e-15
Breast cancer	rs6805189	3	71532113	C	T	0.4751	29.8959	0.000130562	-0.0339	0.0062	4.60405e-08
Breast cancer	rs58058861	3	172285237	A	G	0.2172	41.0289	0.000179173	0.0474	0.0074	1.907e-10
Breast cancer	rs10022462	4	89243818	T	C	0.4379	36.5827	0.00015976	0.0375	0.0062	1.554e-09
Breast cancer	rs62331150	4	106069013	T	G	0.2263	44.5643	0.000194609	0.0494	0.0074	1.84714e-11
Breast cancer	rs77528541	4	126843504	T	G	0.1361	36.88	0.000161058	-0.0583	0.0096	1.414e-09
Breast cancer	rs6815814	4	38816338	C	A	0.2525	52.16	0.000227772	0.052	0.0072	6.13056e-13
Breast cancer	rs7697216	4	175828036	C	T	0.8819	112.402	0.000490708	0.1039	0.0098	1.6099e-26
Breast cancer	rs9284657	4	84419143	G	C	0.5005	34.8478	0.000152184	0.0366	0.0062	3.35598e-09
Breast cancer	rs2853669	5	1295349	G	A	0.3061	89.0143	0.000388644	-0.0651	0.0069	4.04669e-21
Breast cancer	rs76651412	5	55985377	G	C	0.0236	31.3501	0.000136912	-0.1299	0.0232	2.225e-08
Breast cancer	rs12519859	5	32581186	A	G	0.4748	33.5661	0.000146588	0.0365	0.0063	5.76806e-09
Breast cancer	rs4081859	5	81466669	A	G	0.7517	50.9361	0.000222429	0.0521	0.0073	7.0762e-13
Breast cancer	rs12513872	5	1248354	A	G	0.7485	32.0074	0.000139782	0.0413	0.0073	1.464e-08
Breast cancer	rs4702131	5	16233619	C	T	0.5612	46.7675	0.000204229	-0.0424	0.0062	1.00207e-11
Breast cancer	rs4562056	5	169591487	T	G	0.3323	38.5508	0.000168353	0.0416	0.0067	4.719e-10
Breast cancer	rs11135046	5	158230013	T	G	0.5529	133.737	0.000583793	-0.0717	0.0062	4.68058e-31
Breast cancer	rs332529	5	90789470	A	G	0.1605	46.3619	0.000202458	-0.0606	0.0089	9.01571e-12
Breast cancer	rs6882649	5	111217786	T	G	0.6651	34.5598	0.000150927	0.0388	0.0066	3.67198e-09
Breast cancer	rs27279	5	50238519	T	C	0.4978	42.6328	0.000186176	-0.0444	0.0068	6.61455e-11
Breast cancer	rs10054203	5	1279964	C	G	0.4094	34.719	0.000151622	0.0383	0.0065	3.211e-09
Breast cancer	rs113993822	5	56299195	A	G	0.0416	38.0929	0.000166354	0.0969	0.0157	6.60693e-10
Breast cancer	rs1498608	5	58343067	A	T	0.0949	39.3254	0.000171736	-0.0671	0.0107	3.48097e-10
Breast cancer	rs7721581	5	56277191	G	A	0.8099	60.1614	0.000262703	-0.0605	0.0078	8.70362e-15
Breast cancer	rs10941679	5	44706498	G	A	0.2522	323.997	0.00141315	0.1278	0.0071	5.6079e-73
Breast cancer	rs6596100	5	132407058	T	C	0.2427	33.3655	0.000145712	-0.0439	0.0076	7.74194e-09
Breast cancer	rs984113	5	55912533	C	G	0.6205	31.258	0.00013651	-0.0369	0.0066	2.082e-08
Breast cancer	rs62355901	5	56053535	C	T	0.1602	447.164	0.00194931	0.1734	0.0082	3.41979e-98
Breast cancer	rs6569648	6	130349119	T	C	0.7643	49.1915	0.000214812	0.0512	0.0073	2.97577e-12
Breast cancer	rs117507065	6	152364192	A	G	0.0543	29.7375	0.00012987	-0.0758	0.0139	4.95005e-08
Breast cancer	rs76956704	6	152031496	T	C	0.03	55.1832	0.00024097	0.1352	0.0182	1.27087e-13
Breast cancer	rs60954078	6	151955914	G	A	0.07	241.176	0.0010523	0.1817	0.0117	2.83988e-54
Breast cancer	rs3819405	6	16399557	T	C	0.3464	31.8416	0.000139058	-0.0395	0.007	1.646e-08
Breast cancer	rs12207986	6	81094287	A	G	0.5362	36.5827	0.00015976	0.0375	0.0062	1.45001e-09
Breast cancer	rs34546498	6	26961280	T	C	0.0846	37.4902	0.000163722	-0.0747	0.0122	9.17593e-10
Breast cancer	rs2223621	6	20621238	C	T	0.6162	39.3994	0.000172059	-0.0408	0.0065	3.03599e-10
Breast cancer	rs2747652	6	152437016	C	T	0.5263	114.351	0.000499211	0.0663	0.0062	1.30707e-26
Breast cancer	rs418053	6	13713366	C	G	0.5685	54.478	0.000237892	-0.0465	0.0063	1.19509e-13
Breast cancer	rs9361840	6	82254932	G	A	0.2368	56.458	0.000246536	0.0541	0.0072	7.13839e-14
Breast cancer	rs68056147	7	130674481	A	G	0.299	52.7198	0.000230216	0.0501	0.0069	5.36043e-13
Breast cancer	rs71559437	7	101552440	A	G	0.122	48.0147	0.000209674	-0.0686	0.0099	5.0501e-12
Breast cancer	rs7971	7	21940960	G	A	0.3531	31.5323	0.000137707	-0.0365	0.0065	1.93099e-08
Breast cancer	rs62485509	7	144048902	T	G	0.2292	47.5921	0.000207829	-0.0545	0.0079	4.45143e-12
Breast cancer	rs11977670	7	139942304	A	G	0.4315	68.6525	0.000299769	0.0522	0.0063	1.04809e-16
Breast cancer	rs17268829	7	94113799	C	T	0.2804	52.9894	0.000231393	0.0495	0.0068	4.48952e-13
Breast cancer	rs17156577	7	28356889	C	T	0.1121	34.7856	0.000151913	0.0578	0.0098	4.246e-09
Breast cancer	rs12706954	7	130656911	T	C	0.3735	49.2119	0.000214901	-0.0463	0.0066	2.42996e-12
Breast cancer	rs7781597	7	91588194	C	T	0.3829	43.2714	0.000188964	0.0421	0.0064	5.12389e-11
Breast cancer	rs4286946	8	36849946	G	C	0.1739	92.6688	0.000404594	-0.0799	0.0083	8.62581e-22
Breast cancer	rs10096351	8	128372172	G	A	0.5441	289.546	0.00126308	0.1055	0.0062	1.96607e-64
Breast cancer	rs7017073	8	129204262	C	T	0.2115	58.1655	0.00025399	0.0572	0.0075	2.32274e-14
Breast cancer	rs58847541	8	124610166	A	G	0.1471	51.7734	0.000226084	0.0626	0.0087	5.49794e-13
Breast cancer	rs12546444	8	106358620	T	A	0.1001	42.4863	0.000185537	-0.0717	0.011	7.45418e-11
Breast cancer	rs1511243	8	76230943	G	A	0.8263	87.8616	0.000383613	0.0778	0.0083	4.3431e-21
Breast cancer	rs970821	8	124738618	T	C	0.401	49.8925	0.000217872	0.0445	0.0063	2.25788e-12
Breast cancer	rs13267382	8	117209548	G	A	0.6493	45.1994	0.000197382	-0.0437	0.0065	1.59514e-11
Breast cancer	rs2672860	8	76373469	T	C	0.336	45.0522	0.00019674	-0.0443	0.0066	2.32113e-11
Breast cancer	rs514192	8	102478959	T	A	0.6752	33.6749	0.000147063	-0.0383	0.0066	5.60906e-09
Breast cancer	rs72658071	8	76305785	T	A	0.0877	122.029	0.000532713	0.1182	0.0107	2.57988e-28
Breast cancer	rs9693444	8	29509616	C	A	0.6757	89.9616	0.000392778	-0.0626	0.0066	1.59993e-21
Breast cancer	rs532436	9	136149830	A	G	0.2027	30.5324	0.000133341	0.0431	0.0078	2.90603e-08
Breast cancer	rs1985742	9	21961227	T	A	0.3516	81.8322	0.000357298	0.0588	0.0065	8.09655e-20
Breast cancer	rs55760189	9	110298930	G	A	0.1341	41.6361	0.000181824	0.0613	0.0095	1.38099e-10
Breast cancer	rs10760444	9	129396434	A	G	0.5667	33.341	0.000145605	-0.0358	0.0062	9.05607e-09
Breast cancer	rs1999456	9	110877304	G	C	0.5415	56.0078	0.00024457	0.0464	0.0062	7.7732e-14
Breast cancer	rs10978911	9	110306944	C	G	0.1361	85.0036	0.00037114	0.0839	0.0091	2.35776e-20
Breast cancer	rs10816625	9	110837073	G	A	0.0623	75.3858	0.000329161	0.1094	0.0126	5.03849e-18
Breast cancer	rs1895062	9	119313486	G	A	0.4036	60.4933	0.000264152	-0.049	0.0063	1.09799e-14
Breast cancer	rs630965	9	110885479	T	C	0.6196	240.248	0.00104825	0.0992	0.0064	3.20701e-54
Breast cancer	rs12260388	10	22863425	G	A	0.9625	30.6131	0.000133694	0.0924	0.0167	2.95999e-08
Breast cancer	rs55716112	10	22521736	G	T	0.0258	57.895	0.000252809	0.1537	0.0202	2.76312e-14
Breast cancer	rs72832307	10	123148822	T	C	0.1002	30.2993	0.000132323	0.0611	0.0111	3.90301e-08
Breast cancer	rs1467576	10	114888728	C	G	0.62	30.4219	0.000132858	0.0353	0.0064	3.05499e-08
Breast cancer	rs7072776	10	22032942	G	A	0.7124	82.5953	0.000360628	-0.0618	0.0068	1.74904e-19
Breast cancer	rs10995201	10	64299890	G	A	0.1591	229.155	0.000999899	-0.1317	0.0087	1.55704e-51
Breast cancer	rs10886964	10	123430164	A	G	0.1969	79.1637	0.00034565	-0.0694	0.0078	7.03396e-19
Breast cancer	rs4751849	10	123493577	G	A	0.1162	54.2366	0.000236838	0.0707	0.0096	1.38007e-13
Breast cancer	rs2420941	10	123229626	G	T	0.4945	34.6787	0.000151446	-0.0371	0.0063	3.56697e-09
Breast cancer	rs10885405	10	114777670	T	C	0.46	56.2495	0.000245625	0.0465	0.0062	5.43626e-14
Breast cancer	rs4980029	10	80886726	G	A	0.1638	85.3947	0.000372846	0.0767	0.0083	2.57395e-20
Breast cancer	rs12776137	10	123255056	T	C	0.039	37.0127	0.000161637	-0.1016	0.0167	1.24701e-09
Breast cancer	rs72832370	10	123294692	T	C	0.0794	55.9998	0.000244535	-0.0898	0.012	7.51969e-14
Breast cancer	rs1268974	10	80852378	G	A	0.6132	158.439	0.000691548	-0.0793	0.0063	3.71022e-36
Breast cancer	rs17145151	10	9090705	C	A	0.1203	36.2528	0.000158319	0.0572	0.0095	1.79602e-09
Breast cancer	rs3135761	10	123276091	A	G	0.1689	47.6753	0.000208192	-0.058	0.0084	3.66185e-12
Breast cancer	rs7895676	10	123333997	T	C	0.5216	1072.02	0.00466055	-0.203	0.0062	1e-200
Breast cancer	rs61744064	10	64565011	A	G	0.0711	32.921	0.000143771	-0.07	0.0122	1.01e-08
Breast cancer	rs9421410	10	123095209	A	G	0.3269	48.3747	0.000211246	-0.0466	0.0067	2.68102e-12
Breast cancer	rs12250948	10	115128491	C	T	0.7844	60.5868	0.00026456	-0.0576	0.0074	1.0361e-14
Breast cancer	rs6597981	11	803017	G	A	0.5178	50.1351	0.000218931	0.0439	0.0062	1.34586e-12
Breast cancer	rs1973765	11	1898664	C	T	0.4001	162.96	0.000711267	-0.0817	0.0064	9.7051e-38
Breast cancer	rs78540526	11	69331418	T	C	0.0756	595.7	0.00259514	0.2758	0.0113	1.81134e-131
Breast cancer	rs11822830	11	129461016	G	A	0.5959	58.7773	0.000256661	0.0483	0.0063	1.9829e-14
Breast cancer	rs3903072	11	65583066	T	G	0.4727	48.9996	0.000213974	-0.0434	0.0062	2.25424e-12
Breast cancer	rs148893083	11	69072697	T	C	0.0176	46.1118	0.000201366	0.1589	0.0234	1.08593e-11
Breast cancer	rs506516	11	69306595	G	T	0.6604	80.1832	0.0003501	0.0591	0.0066	3.08674e-19
Breast cancer	rs72932540	11	68922043	G	A	0.1056	29.9781	0.000130921	0.0553	0.0101	4.26403e-08
Breast cancer	rs6562760	13	73957681	G	A	0.766	36.8263	0.000160823	0.0443	0.0073	1.493e-09
Breast cancer	rs11571833	13	32972626	T	A	0.0081	62.1175	0.000271242	0.2727	0.0346	3.10027e-15
Breast cancer	rs12894297	14	68650548	A	C	0.8316	56.9836	0.00024883	-0.0619	0.0082	6.14328e-14
Breast cancer	rs74189900	14	91759767	A	G	0.7152	41.9407	0.000183154	0.0544	0.0084	9.55873e-11
Breast cancer	rs941764	14	91841069	G	A	0.3429	50.7378	0.000221563	0.0463	0.0065	8.20729e-13
Breast cancer	rs2253012	14	37228504	T	C	0.4318	44.3757	0.000193786	0.0433	0.0065	3.1268e-11
Breast cancer	rs11624333	14	68979835	C	T	0.2595	185.879	0.000811221	-0.0968	0.0071	6.5013e-42
Breast cancer	rs4983544	14	105213978	G	T	0.4609	31.3953	0.000137109	0.0353	0.0063	2.49902e-08
Breast cancer	rs7149262	14	37136545	A	C	0.2113	90.7499	0.000396219	-0.0724	0.0076	2.47116e-21
Breast cancer	rs117068593	14	93118229	T	C	0.1784	50.3582	0.000219906	-0.0589	0.0083	1.43913e-12
Breast cancer	rs12594752	15	91531995	T	C	0.1341	62.7878	0.000274169	-0.0729	0.0092	1.85909e-15
Breast cancer	rs28539243	16	54682064	A	G	0.4878	59.5097	0.000259858	0.0486	0.0063	9.06985e-15
Breast cancer	rs62048402	16	53803223	A	G	0.4156	98.1035	0.000428311	-0.0624	0.0063	3.50026e-23
Breast cancer	rs7500067	16	80648296	G	A	0.2293	115.635	0.000504814	0.0785	0.0073	4.06443e-27
Breast cancer	rs7184573	16	53861592	A	G	0.3602	52.2836	0.000228311	-0.047	0.0065	5.26866e-13
Breast cancer	rs2432539	16	56420987	G	A	0.5996	29.7363	0.000129865	-0.0349	0.0064	4.023e-08
Breast cancer	rs4784227	16	52599188	T	C	0.2387	919.534	0.00400026	0.2153	0.0071	1e-200
Breast cancer	rs12446056	16	52587375	T	C	0.059	42.7731	0.000186789	-0.0896	0.0137	6.44021e-11
Breast cancer	rs4496150	16	87085237	A	C	0.2466	33.3824	0.000145786	-0.0416	0.0072	8.09096e-09
Breast cancer	rs78381082	17	44182983	G	A	0.172	47.1301	0.000205812	-0.0611	0.0089	5.4275e-12
Breast cancer	rs2787486	17	53209774	C	A	0.3002	124.256	0.000542428	-0.0758	0.0068	5.56416e-29
Breast cancer	rs8082452	17	77771548	G	T	0.4562	41.3544	0.000180595	-0.0418	0.0065	1.13899e-10
Breast cancer	rs7223535	17	29211667	A	G	0.268	39.3305	0.000171758	-0.0439	0.007	3.52899e-10
Breast cancer	rs7240205	18	24156018	T	C	0.6096	31.5323	0.000137707	-0.0365	0.0065	1.50598e-08
Breast cancer	rs170801	18	24500899	A	C	0.2817	71.2812	0.000311244	-0.0591	0.007	3.17468e-17
Breast cancer	rs117618124	18	29977689	C	T	0.0453	47.3975	0.000206979	-0.1074	0.0156	5.45758e-12
Breast cancer	rs9952980	18	42888797	C	T	0.3504	54.0786	0.000236148	-0.0478	0.0065	1.6531e-13
Breast cancer	rs9954058	18	42411803	C	G	0.0721	53.3374	0.000232912	-0.0891	0.0122	2.79319e-13
Breast cancer	rs527616	18	24337424	G	C	0.6211	60.7907	0.00026545	0.0499	0.0064	6.70039e-15
Breast cancer	rs11672660	19	46180184	T	C	0.213	34.8097	0.000152018	0.0472	0.008	4.12601e-09
Breast cancer	rs1685191	19	44283232	T	C	0.5647	83.8362	0.000366044	-0.0586	0.0064	3.87436e-20
Breast cancer	rs2594714	19	13954571	A	G	0.2343	32.4138	0.000141556	-0.0427	0.0075	1.07599e-08
Breast cancer	rs2965183	19	19545696	A	G	0.3521	46.8694	0.000204674	0.0445	0.0065	6.31393e-12
Breast cancer	rs78269692	19	13158277	C	T	0.0488	35.844	0.000156534	0.0922	0.0154	1.91602e-09
Breast cancer	rs7258465	19	18533642	C	T	0.3436	120.666	0.000526765	-0.0725	0.0066	2.78869e-28
Breast cancer	rs16991615	20	5948227	A	G	0.0626	36.1904	0.000158047	0.0758	0.0126	1.91699e-09
Breast cancer	rs6122906	20	48945911	G	A	0.1816	40.1636	0.000175395	0.0507	0.008	2.44698e-10
Breast cancer	rs2403907	21	16574455	A	C	0.3159	141.147	0.000616121	-0.0796	0.0067	1.8681e-32
Breast cancer	rs2822999	21	16364756	G	T	0.173	44.7983	0.000195631	0.0589	0.0088	2.24388e-11
Breast cancer	rs5997389	22	29134719	A	G	0.0903	53.6416	0.00023424	0.0791	0.0108	2.19079e-13
Breast cancer	rs4820318	22	38570313	A	G	0.3753	55.0837	0.000240536	-0.0475	0.0064	1.02991e-13
Breast cancer	rs28512361	22	46283297	A	G	0.1127	31.4214	0.000137223	0.0611	0.0109	2.249e-08
Breast cancer	rs62237573	22	28552698	T	C	0.0092	156.69	0.000683921	0.4256	0.034	6.87385e-36
Breast cancer	rs12628403	22	39358037	C	A	0.096	47.6432	0.000208052	0.0849	0.0123	5.67153e-12
Breast cancer	rs5995875	22	40960692	T	C	0.1068	151.439	0.000661017	0.1206	0.0098	9.03858e-35
Prostate cancer	rs56103503	1	154980351	T	C	0.3876	63.221	0.000450564	0.0652	0.0082	1.80884e-15
Prostate cancer	rs114130331	1	155306195	C	T	0.0324	40.4778	0.000288525	-0.1686	0.0265	1.88599e-10
Prostate cancer	rs12139208	1	88213014	C	T	0.6286	31.1959	0.000222378	-0.0458	0.0082	2.57899e-08
Prostate cancer	rs114529840	1	150457517	G	T	0.0552	34.83	0.000248277	0.1021	0.0173	3.85496e-09
Prostate cancer	rs10127983	1	153923276	T	C	0.3117	55.108	0.000392767	0.0631	0.0085	1.01601e-13
Prostate cancer	rs1811698	1	150772613	C	T	0.8937	56.9959	0.000406217	0.0989	0.0131	5.33089e-14
Prostate cancer	rs823121	1	205724302	A	G	0.4322	34.8095	0.000248131	-0.0472	0.008	3.37598e-09
Prostate cancer	rs4245739	1	204518842	A	C	0.7379	103.099	0.000734559	0.0924	0.0091	3.16811e-24
Prostate cancer	rs4951299	1	204032157	C	A	0.4898	32.7752	0.000233633	-0.0458	0.008	1.024e-08
Prostate cancer	rs11687010	2	173287832	G	A	0.5607	36.5945	0.000260852	0.049	0.0081	1.17801e-09
Prostate cancer	rs28485589	2	173303031	G	A	0.0608	192.355	0.00136962	-0.2441	0.0176	1.10688e-43
Prostate cancer	rs77482050	2	242139600	A	G	0.0145	95.5335	0.000680692	-0.3939	0.0403	1.50591e-22
Prostate cancer	rs11891348	2	238440449	G	T	0.2387	48.6954	0.000347079	0.0642	0.0092	3.98382e-12
Prostate cancer	rs6754084	2	202124997	C	T	0.7324	30.1892	0.000215203	0.05	0.0091	3.52501e-08
Prostate cancer	rs7591218	2	43637998	G	A	0.6844	97.6595	0.00069583	-0.084	0.0085	2.95529e-23
Prostate cancer	rs72808211	2	63982690	A	G	0.039	36.7778	0.000262158	-0.1316	0.0217	1.25401e-09
Prostate cancer	rs9306894	2	20878105	G	A	0.3633	89.7859	0.000639766	0.0777	0.0082	1.91911e-21
Prostate cancer	rs13008096	2	62792689	A	C	0.3961	50.2166	0.000357918	0.0574	0.0081	1.2249e-12
Prostate cancer	rs74702681	2	66652885	T	C	0.0222	36.0905	0.00025726	0.1586	0.0264	1.96399e-09
Prostate cancer	rs2028900	2	85767735	T	C	0.4418	105.061	0.000748527	-0.082	0.008	6.67421e-25
Prostate cancer	rs1877330	2	111906762	A	C	0.0629	44.305	0.000315796	0.1065	0.016	2.84708e-11
Prostate cancer	rs58235267	2	63277843	G	C	0.4701	221.215	0.00157479	0.1175	0.0079	1.1079e-49
Prostate cancer	rs1990613	2	10781975	C	T	0.495	73.2206	0.000521792	-0.0676	0.0079	1.58818e-17
Prostate cancer	rs62106670	2	8597123	T	C	0.3791	33.8978	0.000241634	0.0524	0.009	7.11001e-09
Prostate cancer	rs77559646	2	242135265	A	G	0.0237	87.1099	0.00062071	0.2492	0.0267	9.92887e-21
Prostate cancer	rs11691517	2	111893096	G	T	0.2589	48.6921	0.000347055	-0.0635	0.0091	3.51075e-12
Prostate cancer	rs76832527	2	242157241	A	G	0.1719	87.2877	0.000621976	0.0981	0.0105	9.43192e-21
Prostate cancer	rs73913932	2	10094526	G	A	0.0712	40.1383	0.000286105	0.0963	0.0152	2.41702e-10
Prostate cancer	rs114423020	3	87395326	A	G	0.0374	45.7495	0.000326089	-0.1461	0.0216	1.22293e-11
Prostate cancer	rs11707297	3	127933203	C	G	0.7255	132.51	0.000943905	-0.1013	0.0088	5.79829e-31
Prostate cancer	rs17023964	3	87185759	C	G	0.4913	204.958	0.00145922	-0.1131	0.0079	3.08106e-46
Prostate cancer	rs78416326	3	170074517	C	G	0.2062	298.743	0.00212552	-0.1763	0.0102	5.59758e-67
Prostate cancer	rs12629813	3	113284149	T	C	0.4371	113.155	0.000806146	-0.0851	0.008	1.98381e-26
Prostate cancer	rs1283104	3	106962521	G	C	0.3788	32.852	0.000234181	0.047	0.0082	8.8111e-09
Prostate cancer	rs142436749	3	169093100	G	A	0.0121	34.2437	0.000244099	0.2212	0.0378	4.70403e-09
Prostate cancer	rs4857906	3	128275459	T	C	0.2143	37.6089	0.00026808	-0.0601	0.0098	1.054e-09
Prostate cancer	rs6763927	3	141140366	T	A	0.4406	32.9184	0.000234654	0.0459	0.008	8.46993e-09
Prostate cancer	rs182314334	3	152004202	C	T	0.1047	43.8159	0.000312311	-0.0887	0.0134	4.05789e-11
Prostate cancer	rs10007915	4	106065308	G	C	0.4093	220.208	0.00156763	-0.1202	0.0081	8.2737e-50
Prostate cancer	rs17804499	4	74442349	C	G	0.0534	64.5001	0.000459675	-0.1542	0.0192	9.15166e-16
Prostate cancer	rs113573136	4	74326647	T	C	0.2447	39.6626	0.000282716	0.0592	0.0094	3.25702e-10
Prostate cancer	rs12510147	4	95521863	A	G	0.3115	106.616	0.000759598	-0.0888	0.0086	4.3401e-25
Prostate cancer	rs2242652	5	1280028	A	G	0.2054	231.616	0.00164871	-0.1598	0.0105	3.46019e-52
Prostate cancer	rs138895564	5	1272074	T	C	0.0093	32.1878	0.000229447	0.2502	0.0441	1.35201e-08
Prostate cancer	rs1482680	5	44392142	A	G	0.6667	34.7401	0.000247637	-0.0501	0.0085	3.58303e-09
Prostate cancer	rs530543670	5	1889321	A	G	0.3104	110.477	0.000787082	0.0967	0.0092	1.12202e-25
Prostate cancer	rs71595003	5	1292118	A	G	0.0313	67.628	0.000481957	0.1875	0.0228	1.77705e-16
Prostate cancer	rs4976790	5	177968915	T	G	0.1131	33.6761	0.000240053	0.0737	0.0127	6.73194e-09
Prostate cancer	rs10793821	5	133836209	T	C	0.5795	43.3945	0.000309308	0.0527	0.008	5.4275e-11
Prostate cancer	rs114674839	5	1228166	T	C	0.045	35.1518	0.00025057	0.1168	0.0197	3.31803e-09
Prostate cancer	rs9686557	5	172959030	C	A	0.444	36.3001	0.000258754	0.0482	0.008	1.94102e-09
Prostate cancer	rs2018336	6	11217897	C	T	0.2206	50.0254	0.000356555	-0.0679	0.0096	1.9059e-12
Prostate cancer	rs9443189	6	76495882	G	A	0.1429	29.9658	0.000213611	-0.0635	0.0116	4.68004e-08
Prostate cancer	rs1048019	6	160147630	G	A	0.2849	39.0963	0.00027868	-0.0569	0.0091	3.21899e-10
Prostate cancer	rs6941125	6	109287209	A	T	0.1457	40.2247	0.000286721	0.0704	0.0111	1.992e-10
Prostate cancer	rs9264995	6	31283764	T	G	0.288	60.907	0.00043408	-0.0718	0.0092	7.335e-15
Prostate cancer	rs9265885	6	31313220	C	G	0.5183	44.2219	0.000315204	-0.0532	0.008	3.11889e-11
Prostate cancer	rs9469899	6	34793124	A	G	0.357	34.0039	0.00024239	0.0484	0.0083	5.26502e-09
Prostate cancer	rs628031	6	160560845	G	A	0.5881	74.1741	0.000528583	-0.0689	0.008	6.86594e-18
Prostate cancer	rs651164	6	160581374	G	A	0.6858	157.957	0.00112497	0.1106	0.0088	2.14783e-36
Prostate cancer	rs116910573	6	160584841	A	G	0.042	33.4136	0.000238183	-0.1185	0.0205	7.15797e-09
Prostate cancer	rs9365164	6	160856843	T	C	0.3612	126.698	0.000902544	0.0923	0.0082	1.26212e-29
Prostate cancer	rs6557265	6	153433402	C	T	0.4226	92.6393	0.000660084	-0.077	0.008	1.0361e-21
Prostate cancer	rs9275160	6	32652620	A	G	0.3319	53.3232	0.000380051	0.0628	0.0086	2.12324e-13
Prostate cancer	rs339351	6	117200434	A	C	0.3052	93.8881	0.000668976	-0.0843	0.0087	2.89601e-22
Prostate cancer	rs4711748	6	43694598	C	T	0.7746	30.7195	0.000218982	-0.0521	0.0094	3.36101e-08
Prostate cancer	rs117648937	6	160628128	T	C	0.0156	41.1596	0.000293382	-0.2547	0.0397	1.41198e-10
Prostate cancer	rs2285795	6	30120912	T	C	0.26	49.3109	0.000351464	0.0632	0.009	2.30303e-12
Prostate cancer	rs10947980	6	41525739	G	A	0.2634	87.8104	0.000625698	0.0834	0.0089	8.78011e-21
Prostate cancer	rs9296068	6	32988695	G	T	0.3487	32.2457	0.00022986	-0.0477	0.0084	1.33999e-08
Prostate cancer	rs527510716	7	1944537	C	G	0.2408	29.8908	0.000213077	0.0585	0.0107	4.94402e-08
Prostate cancer	rs10486567	7	27976563	A	G	0.2373	201.698	0.00143604	-0.1335	0.0094	2.03704e-45
Prostate cancer	rs17621345	7	40875192	C	A	0.2587	56.6446	0.000403714	-0.0715	0.0095	6.72048e-14
Prostate cancer	rs6461992	7	27220831	G	A	0.9179	34.3713	0.000245008	0.0897	0.0153	4.19604e-09
Prostate cancer	rs12155172	7	20994491	G	A	0.78	96.8326	0.000689942	-0.0925	0.0094	9.12011e-23
Prostate cancer	rs6973059	7	20444081	T	C	0.3073	30.3128	0.000216084	0.0479	0.0087	3.60703e-08
Prostate cancer	rs4727386	7	97688440	A	G	0.4604	173.908	0.00123843	0.1055	0.008	1.16788e-39
Prostate cancer	rs4724578	7	47482829	C	A	0.4376	49.7018	0.000354249	0.0564	0.008	1.59809e-12
Prostate cancer	rs79125478	8	128228233	C	T	0.0729	39.7925	0.000283641	-0.1003	0.0159	2.51698e-10
Prostate cancer	rs382434	8	128324147	T	C	0.3359	304.806	0.00216856	-0.1484	0.0085	1.33414e-68
Prostate cancer	rs11996109	8	23443320	A	C	0.5228	61.457	0.000437998	-0.0635	0.0081	3.01023e-15
Prostate cancer	rs74592433	8	128514011	C	T	0.0165	34.4626	0.000245658	-0.2131	0.0363	4.32195e-09
Prostate cancer	rs11986220	8	128531689	T	A	0.8953	846.703	0.00600078	-0.355	0.0122	1.09901e-187
Prostate cancer	rs73351629	8	128018466	G	C	0.3334	261.674	0.00186227	-0.1375	0.0085	5.14754e-59
Prostate cancer	rs13282012	8	127906604	A	G	0.5071	169.656	0.00120819	-0.1029	0.0079	1.59809e-38
Prostate cancer	rs5013678	8	128103979	C	T	0.2145	315.768	0.00224638	-0.1777	0.01	3.69658e-70
Prostate cancer	rs111724742	8	128108418	G	T	0.0161	188.068	0.00133914	0.5033	0.0367	9.09076e-43
Prostate cancer	rs17446776	8	128151672	G	C	0.0235	75.2921	0.000536547	0.2204	0.0254	4.49883e-18
Prostate cancer	rs11135766	8	23533623	T	C	0.5736	260.415	0.00185333	-0.1291	0.008	5.09214e-59
Prostate cancer	rs11135910	8	25892142	T	C	0.1529	50.5385	0.000360211	0.0782	0.011	9.1939e-13
Prostate cancer	rs6983267	8	128413305	T	G	0.4892	643.48	0.00456707	-0.2004	0.0079	2.8119e-141
Prostate cancer	rs77541621	8	128077146	A	G	0.0243	677.136	0.0048048	0.5907	0.0227	1.03039e-149
Prostate cancer	rs4870985	8	127855936	T	C	0.5477	91.6793	0.000653249	0.0766	0.008	6.09397e-22
Prostate cancer	rs77569096	8	128468955	G	A	0.189	50.3595	0.000358935	0.0809	0.0114	1.22914e-12
Prostate cancer	rs143368544	8	128117736	T	C	0.0212	69.2854	0.000493762	0.2339	0.0281	9.29822e-17
Prostate cancer	rs283713	8	128294091	G	T	0.0947	41.7135	0.00029733	0.0859	0.0133	1.048e-10
Prostate cancer	rs817833	9	110152977	T	G	0.8914	31.3083	0.000223179	-0.0733	0.0131	2.14299e-08
Prostate cancer	rs1182	9	132576060	A	C	0.2198	37.4023	0.000266609	0.0581	0.0095	1.102e-09
Prostate cancer	rs951227	9	18556233	G	A	0.3033	32.2411	0.000229827	-0.0494	0.0087	1.23299e-08
Prostate cancer	rs10122495	9	34049779	A	T	0.704	32.4119	0.000231044	-0.0501	0.0088	1.33601e-08
Prostate cancer	rs77334358	9	110256979	T	C	0.0173	61.3019	0.000436893	-0.2803	0.0358	5.17249e-15
Prostate cancer	rs1048169	9	19055965	C	T	0.379	56.5273	0.000402879	0.0609	0.0081	6.52529e-14
Prostate cancer	rs17694493	9	22041998	G	C	0.1357	40.5562	0.000289083	0.0726	0.0114	2.256e-10
Prostate cancer	rs12570611	10	104421679	C	G	0.3242	67.6255	0.000481939	-0.0699	0.0085	2.53805e-16
Prostate cancer	rs7075427	10	46104943	C	A	0.0823	60.036	0.000427875	-0.117	0.0151	1.02212e-14
Prostate cancer	rs1004934	10	122796182	C	G	0.3874	49.8673	0.000355429	0.0572	0.0081	1.39316e-12
Prostate cancer	rs11245446	10	126650696	G	A	0.3164	48.9993	0.000349244	0.0595	0.0085	2.05116e-12
Prostate cancer	rs34583261	10	47671874	C	T	0.1134	30.8331	0.000219792	0.0894	0.0161	2.83302e-08
Prostate cancer	rs34487581	10	897201	A	G	0.1585	50.5527	0.000360312	0.0775	0.0109	9.34329e-13
Prostate cancer	rs7094871	10	114712154	G	C	0.5403	29.566	0.000210762	0.0435	0.008	4.84195e-08
Prostate cancer	rs10886897	10	123047640	C	T	0.2403	40.6061	0.000289439	-0.0599	0.0094	1.50598e-10
Prostate cancer	rs6602880	10	47546323	C	T	0.3485	72.6394	0.000517652	0.0929	0.0109	2.10378e-17
Prostate cancer	rs1935581	10	90195149	T	C	0.3728	33.8379	0.000241207	-0.0477	0.0082	6.54501e-09
Prostate cancer	rs61890184	11	7547587	A	G	0.1237	33.4876	0.00023871	0.0706	0.0122	6.55602e-09
Prostate cancer	rs1881502	11	1507512	C	T	0.8097	33.0905	0.00023588	-0.0581	0.0101	7.42198e-09
Prostate cancer	rs12795301	11	68992285	A	C	0.1586	439.395	0.00312311	0.2201	0.0105	3.06973e-98
Prostate cancer	rs878987	11	134266372	G	A	0.1459	29.828	0.000212629	0.0639	0.0117	4.77298e-08
Prostate cancer	rs11214775	11	113807181	A	G	0.2915	62.2337	0.000443531	-0.071	0.009	3.92826e-15
Prostate cancer	rs1800057	11	108143456	G	C	0.0234	33.2835	0.000237256	0.15	0.026	8.14892e-09
Prostate cancer	rs55911137	11	69456000	C	G	0.0245	48.6202	0.000346543	0.1799	0.0258	3.19007e-12
Prostate cancer	rs17749618	11	76251818	G	A	0.324	51.3323	0.000365866	-0.0609	0.0085	7.47997e-13
Prostate cancer	rs3867138	11	61911422	T	C	0.2235	31.875	0.000227218	0.0542	0.0096	1.75198e-08
Prostate cancer	rs12285347	11	102396607	C	T	0.4507	82.5427	0.000588185	-0.0745	0.0082	1.17193e-19
Prostate cancer	rs375314312	11	47421965	T	G	0.5321	30.3143	0.000216095	-0.0468	0.0085	3.36798e-08
Prostate cancer	rs12785905	11	66951965	C	G	0.0466	33.4657	0.000238555	0.1157	0.02	7.81808e-09
Prostate cancer	rs10840603	11	2233797	G	A	0.8014	302.685	0.0021535	-0.1705	0.0098	4.38329e-68
Prostate cancer	rs2305498	11	68866914	A	G	0.1925	46.5117	0.00033152	0.0682	0.01	9.52577e-12
Prostate cancer	rs10774740	12	114666202	T	G	0.3844	81.6587	0.00058189	-0.0741	0.0082	1.62592e-19
Prostate cancer	rs2066827	12	12871099	G	T	0.2449	35.9995	0.000256611	-0.0564	0.0094	2.31201e-09
Prostate cancer	rs10875943	12	49676010	C	T	0.2872	62.5363	0.000445687	0.0688	0.0087	2.34801e-15
Prostate cancer	rs73110464	12	53312612	T	C	0.1277	186.226	0.00132603	0.1583	0.0116	1.11301e-42
Prostate cancer	rs7295014	12	133067989	A	G	0.6578	37.7342	0.000268973	-0.0516	0.0084	9.50101e-10
Prostate cancer	rs35644221	12	90227779	A	G	0.3192	47.1088	0.000335774	-0.0604	0.0088	8.13954e-12
Prostate cancer	rs80130819	12	48419618	C	A	0.0916	45.4194	0.000323736	-0.0957	0.0142	1.89104e-11
Prostate cancer	rs7968403	12	65012824	C	T	0.3575	48.0161	0.000342238	-0.0589	0.0085	3.37831e-12
Prostate cancer	rs10845938	12	14416918	G	A	0.5541	51.1218	0.000364367	0.0572	0.008	9.80393e-13
Prostate cancer	rs7996468	13	73714290	T	C	0.7756	47.8745	0.00034123	-0.0685	0.0099	4.36918e-12
Prostate cancer	rs7336001	13	73995877	C	G	0.0877	44.8126	0.000319413	-0.1051	0.0157	1.98793e-11
Prostate cancer	rs11629412	14	37138294	C	G	0.5821	48.8287	0.000348029	0.0573	0.0082	2.33884e-12
Prostate cancer	rs62003551	14	53424320	G	A	0.1425	73.7826	0.000525795	-0.1005	0.0117	8.46253e-18
Prostate cancer	rs34882439	14	69027523	A	G	0.2767	37.7736	0.000269254	-0.0547	0.0089	7.80908e-10
Prostate cancer	rs11158871	14	71091142	T	C	0.3152	34.1157	0.000243187	-0.0514	0.0088	5.60402e-09
Prostate cancer	rs767127	14	69134264	G	A	0.4989	42.0029	0.000299392	0.0512	0.0079	1.00399e-10
Prostate cancer	rs1004030	14	23305649	C	T	0.4156	31.7432	0.000226278	-0.0462	0.0082	1.54899e-08
Prostate cancer	rs4924487	15	40922915	C	G	0.8359	32.5628	0.00023212	0.0622	0.0109	1.32099e-08
Prostate cancer	rs33984059	15	56385868	G	A	0.0225	32.6897	0.000233024	-0.1761	0.0308	1.102e-08
Prostate cancer	rs80326387	15	66705043	A	G	0.2583	38.8219	0.000276725	0.0567	0.0091	4.64398e-10
Prostate cancer	rs8052913	16	82166181	T	C	0.6159	31.9709	0.000227901	-0.0458	0.0081	1.71002e-08
Prostate cancer	rs13332673	16	89940386	T	G	0.0129	32.4953	0.000231639	0.2246	0.0394	1.17601e-08
Prostate cancer	rs16958674	16	57693055	T	C	0.2385	32.1509	0.000229184	-0.0533	0.0094	1.274e-08
Prostate cancer	rs11863709	16	57654576	T	C	0.0403	45.3167	0.000323005	-0.1481	0.022	1.78197e-11
Prostate cancer	rs9907478	17	47395729	T	C	0.0757	52.3893	0.000373397	0.1064	0.0147	4.5196e-13
Prostate cancer	rs78378222	17	7571752	G	T	0.0119	36.3601	0.000259181	0.2213	0.0367	1.73101e-09
Prostate cancer	rs28441558	17	7803118	C	T	0.0548	68.5611	0.000488603	0.1507	0.0182	1.01601e-16
Prostate cancer	rs684232	17	618965	C	T	0.3534	102.947	0.000733475	0.0832	0.0082	4.3421e-24
Prostate cancer	rs142444269	17	30098749	T	C	0.2181	39.4758	0.000281384	-0.0666	0.0106	3.19198e-10
Prostate cancer	rs3110641	17	36047417	G	A	0.778	52.9057	0.000377077	-0.0691	0.0095	2.61999e-13
Prostate cancer	rs11649743	17	36074979	A	G	0.1945	142.122	0.00101231	-0.1216	0.0102	8.95983e-33
Prostate cancer	rs199905768	17	45993959	A	C	0.0289	31.2113	0.000222488	0.1771	0.0317	2.41902e-08
Prostate cancer	rs117576373	17	46820676	T	C	0.0375	108.262	0.000771319	0.2081	0.02	2.03095e-25
Prostate cancer	rs9911515	17	69115358	G	A	0.5197	419.466	0.00298188	-0.1618	0.0079	6.46994e-93
Prostate cancer	rs2680708	17	56456120	A	G	0.3939	31.7432	0.000226278	-0.0462	0.0082	1.57899e-08
Prostate cancer	rs12944450	17	46546346	T	C	0.0372	42.8825	0.00030566	0.1552	0.0237	6.26037e-11
Prostate cancer	rs11263763	17	36103565	A	G	0.5292	645.786	0.00458336	0.2033	0.008	3.06196e-141
Prostate cancer	rs12956892	18	56746315	T	G	0.3021	33.5317	0.000239025	0.0498	0.0086	7.68405e-09
Prostate cancer	rs10460109	18	73036165	C	T	0.5857	30.3872	0.000216615	-0.0441	0.008	3.48297e-08
Prostate cancer	rs8093601	18	51772473	C	G	0.4421	31.0011	0.00022099	0.0451	0.0081	2.311e-08
Prostate cancer	rs71279357	18	76777252	T	A	0.2681	92.2	0.000656956	-0.0893	0.0093	4.64195e-22
Prostate cancer	rs28607662	18	53230859	C	T	0.0967	30.9929	0.000220931	0.0746	0.0134	2.84603e-08
Prostate cancer	rs35486025	19	38555154	C	T	0.2085	40.3219	0.000287414	-0.0635	0.01	2.238e-10
Prostate cancer	rs61088131	19	42700947	C	T	0.1771	33.3822	0.00023796	-0.0624	0.0108	8.82694e-09
Prostate cancer	rs62113212	19	51360840	T	C	0.0775	362.67	0.00257917	-0.3028	0.0159	4.25794e-81
Prostate cancer	rs11666569	19	17214073	T	C	0.2867	32.8706	0.000234314	-0.0516	0.009	8.16808e-09
Prostate cancer	rs12610267	19	38744733	G	A	0.5103	149.518	0.00106493	-0.0966	0.0079	4.86743e-34
Prostate cancer	rs2659053	19	51340794	A	G	0.3905	57.537	0.000410072	0.0622	0.0082	2.94171e-14
Prostate cancer	rs118005503	19	32167803	C	G	0.0889	33.4316	0.000238312	-0.0902	0.0156	7.31307e-09
Prostate cancer	rs11673591	19	41985931	T	A	0.735	103.507	0.000737463	0.0936	0.0092	1.63795e-24
Prostate cancer	rs2259797	20	62272248	C	T	0.0945	30.5157	0.00021753	-0.0801	0.0145	3.50598e-08
Prostate cancer	rs2427347	20	61017081	C	G	0.4342	30.941	0.000220561	-0.0445	0.008	2.76299e-08
Prostate cancer	rs62207046	20	62310240	C	A	0.0984	33.2219	0.000236817	0.083	0.0144	7.86593e-09
Prostate cancer	rs7274624	20	49563100	A	G	0.062	50.7035	0.000361386	-0.1239	0.0174	9.89692e-13
Prostate cancer	rs6062977	20	62246727	G	C	0.8071	29.884	0.000213028	0.0574	0.0105	3.89099e-08
Prostate cancer	rs1058319	20	62374389	T	C	0.1367	103.414	0.000736803	-0.1261	0.0124	1.92398e-24
Prostate cancer	rs6091758	20	52455205	A	G	0.5349	75.0404	0.000534754	-0.0719	0.0083	6.41505e-18
Prostate cancer	rs61735792	21	42866332	A	G	0.0158	47.9925	0.000342071	0.23	0.0332	4.49883e-12
Prostate cancer	rs9978557	21	42882462	T	C	0.098	49.7856	0.000354847	-0.1009	0.0143	2.01883e-12
Prostate cancer	rs5759167	22	43500212	T	G	0.4979	316.391	0.0022508	-0.1423	0.008	5.54626e-71
Prostate cancer	rs6001723	22	40428706	G	A	0.2712	54.1622	0.000386029	0.0655	0.0089	2.23203e-13
Prostate cancer	rs2007886	22	43502152	C	T	0.1065	52.5886	0.000374817	-0.0979	0.0135	4.57826e-13
Prostate cancer	rs9625483	22	28888939	A	G	0.0288	31.0802	0.000221553	0.1338	0.024	2.43299e-08
Prostate cancer	rs1978060	22	19749525	G	A	0.6127	46.8311	0.000333795	0.0568	0.0083	8.54083e-12
Colorectal cancer	rs192478401	1	67402073	T	A	0.011155	19.6977	5.21529e-05	-0.0061756	0.00139146	9.09997e-06
Colorectal cancer	rs12135286	1	222218761	T	C	0.193449	32.9538	8.72477e-05	0.00203311	0.000354166	9.40005e-09
Colorectal cancer	rs28798069	1	224438833	G	A	0.50561	20.5802	5.44894e-05	-0.00127307	0.000280625	5.69994e-06
Colorectal cancer	rs4546885	1	183025555	C	G	0.410924	26.7609	7.08526e-05	-0.00147091	0.000284338	2.30001e-07
Colorectal cancer	rs3731861	2	219191256	C	T	0.378262	19.7935	5.24066e-05	-0.00128484	0.000288793	8.60003e-06
Colorectal cancer	rs72826124	2	104916571	A	G	0.068344	23.6804	6.26971e-05	0.00270728	0.000556337	1.09999e-06
Colorectal cancer	rs116113599	2	20722889	A	G	0.027842	22.3092	5.90671e-05	-0.00434449	0.000919804	2.30001e-06
Colorectal cancer	rs6705128	2	199848803	A	T	0.326054	22.4768	5.95107e-05	0.00141443	0.000298341	2.1e-06
Colorectal cancer	rs114717436	3	28450527	G	A	0.010823	32.5104	8.6074e-05	0.00795214	0.00139467	1.2e-08
Colorectal cancer	rs75600034	3	57816106	G	A	0.087177	19.6845	5.21181e-05	0.00220275	0.00049648	9.09997e-06
Colorectal cancer	rs1947237	3	142879468	C	T	0.331349	25.9551	6.87194e-05	0.00152417	0.000299172	3.50002e-07
Colorectal cancer	rs12488768	3	53086234	T	C	0.575918	22.7972	6.03588e-05	0.00135273	0.000283315	1.79999e-06
Colorectal cancer	rs6805111	3	67095678	A	G	0.168976	21.8113	5.77487e-05	0.00174157	0.000372906	2.99999e-06
Colorectal cancer	rs76729464	4	164959236	A	G	0.071014	22.4496	5.94388e-05	0.00259808	0.000548336	2.19999e-06
Colorectal cancer	rs2735940	5	1296486	G	A	0.490304	26.2276	6.94409e-05	0.00143794	0.000280776	2.99999e-07
Colorectal cancer	rs72746180	5	40240420	C	A	0.298345	31.0512	8.22108e-05	0.00170489	0.000305954	2.5e-08
Colorectal cancer	rs6939861	6	41703041	A	G	0.26195	20.2383	5.35843e-05	-0.00144841	0.000321961	6.80002e-06
Colorectal cancer	rs6983267	8	128413305	T	G	0.482388	91.8338	0.000243099	-0.0026797	0.00027963	9.3994e-22
Colorectal cancer	rs16892766	8	117630683	C	A	0.079541	35.0476	9.27907e-05	0.00305526	0.000516081	3.2e-09
Colorectal cancer	rs184916336	8	2037032	T	C	0.057361	23.7704	6.29353e-05	0.00313886	0.000643803	1.09999e-06
Colorectal cancer	rs112063920	10	71624500	T	C	0.01492	20.4781	5.42192e-05	0.00558303	0.00123374	5.99998e-06
Colorectal cancer	rs142642563	10	21691162	C	T	0.017964	20.3126	5.37809e-05	-0.00489938	0.00108707	6.59994e-06
Colorectal cancer	rs1939054	11	101684739	C	T	0.964007	21.6029	5.7197e-05	-0.00348759	0.000750358	3.40001e-06
Colorectal cancer	rs4944940	11	74415252	A	G	0.041808	20.631	5.46239e-05	-0.00317754	0.000699568	5.60003e-06
Colorectal cancer	rs7950728	11	126644477	C	T	0.299452	22.2441	5.88945e-05	-0.00144612	0.000306617	2.39999e-06
Colorectal cancer	rs3087967	11	111156836	C	T	0.69919	46.1085	0.000122072	-0.00207534	0.000305631	1.10002e-11
Colorectal cancer	rs12579000	12	54470921	T	C	0.55434	20.2056	5.34978e-05	0.00126421	0.000281243	7.00003e-06
Colorectal cancer	rs11835554	12	83677079	C	G	0.080296	19.975	5.28872e-05	-0.00231522	0.000518021	7.79992e-06
Colorectal cancer	rs4600332	13	111078872	G	A	0.634351	28.1642	7.45679e-05	0.00154139	0.000290444	1.09999e-07
Colorectal cancer	rs117014586	14	69998965	T	C	0.008275	21.622	5.72476e-05	0.00750852	0.00161475	3.29997e-06
Colorectal cancer	rs12898159	14	54415291	T	C	0.402804	21.661	5.73509e-05	0.00132756	0.000285242	3.29997e-06
Colorectal cancer	rs17816465	15	33156386	A	G	0.200669	20.598	5.45366e-05	0.00160545	0.000353739	5.69994e-06
Colorectal cancer	rs28647290	15	67405582	A	G	0.125971	21.0753	5.58001e-05	-0.00197669	0.000430577	4.39997e-06
Colorectal cancer	rs58658771	15	33001734	A	T	0.180335	59.5385	0.000157622	0.00280944	0.000364099	1.20005e-14
Colorectal cancer	rs7199157	16	155966	G	C	0.495371	21.158	5.60193e-05	-0.00129086	0.000280634	4.20001e-06
Colorectal cancer	rs11548454	17	76972231	A	G	0.020188	20.5295	5.43552e-05	0.0045246	0.000998596	5.89997e-06
Colorectal cancer	rs75954926	17	81061048	G	A	0.655062	28.2751	7.48614e-05	0.0015774	0.000296646	1.09999e-07
Colorectal cancer	rs1078643	17	10707241	A	G	0.756823	22.9342	6.07217e-05	0.00156048	0.000325848	1.7e-06
Colorectal cancer	rs4939827	18	46453463	C	T	0.478013	70.9773	0.000187899	-0.00235666	0.000279728	3.59998e-17
Colorectal cancer	rs140544999	18	511139	A	G	0.032084	21.2557	5.62779e-05	0.00378033	0.000819956	4e-06
Colorectal cancer	rs73039431	19	33523197	G	A	0.047268	23.7715	6.29384e-05	-0.00322604	0.000661668	1.09999e-06
Colorectal cancer	rs11673650	19	16675947	T	C	0.04707	19.7436	5.22746e-05	0.00293035	0.000659485	8.9e-06
Colorectal cancer	rs77930024	19	10155884	T	C	0.011996	20.4348	5.41044e-05	0.00625564	0.00138384	6.19998e-06
Colorectal cancer	rs6091117	20	48836883	C	T	0.610692	20.0411	5.30622e-05	-0.00128192	0.000286351	7.59994e-06
Colorectal cancer	rs6063514	20	49055318	T	C	0.392337	24.3634	6.45054e-05	-0.00141469	0.00028661	8e-07
Colorectal cancer	rs6085662	20	6698372	C	G	0.361938	19.9609	5.28499e-05	0.00130237	0.000291503	7.90005e-06
Colorectal cancer	rs1741640	20	60932414	C	T	0.755944	26.4273	6.99694e-05	0.0016853	0.000327831	2.69998e-07
Colorectal cancer	rs6066825	20	47340117	G	A	0.366086	32.6299	8.63902e-05	-0.00166639	0.000291721	1.09999e-08
Colorectal cancer	rs143058554	22	45535850	C	A	0.015142	24.1376	6.39075e-05	0.00574616	0.00116958	8.99995e-07
Colorectal cancer	rs61604391	22	37395471	A	T	0.575036	20.6578	5.4695e-05	0.00128405	0.000282513	5.49997e-06
Gastric cancer	rs17355307	1	85921	G	C	0.129177	20.0875	4.43041e-05	0.838173	0.187012	7.39707e-06
Gastric cancer	rs6755375	2	1821761	T	C	0.360439	19.6261	4.39682e-05	-0.55484	0.125242	9.41698e-06
Gastric cancer	rs74604659	4	3277554	T	C	0.0208448	20.1879	4.42363e-05	2.2555	0.501991	7.01902e-06
Gastric cancer	rs12640626	4	3572485	G	A	0.435208	20.5994	4.54879e-05	-0.546596	0.120431	5.6612e-06
Gastric cancer	rs1645406	5	4024904	A	T	0.165012	20.6322	4.55297e-05	0.759574	0.167223	5.56482e-06
Gastric cancer	rs143716431	5	4133076	C	G	0.0234782	23.8851	5.2981e-05	2.34998	0.480839	1.02252e-06
Gastric cancer	rs114070470	6	4699410	T	A	0.00869021	21.6903	4.76997e-05	4.11729	0.884051	3.20382e-06
Gastric cancer	rs142403668	8	6569315	A	G	0.0180937	20.7178	4.60953e-05	2.46892	0.542418	5.32151e-06
Gastric cancer	rs7041627	9	6663969	T	C	0.187353	23.4481	5.34305e-05	0.787368	0.162601	1.28323e-06
Gastric cancer	rs7086590	10	7247720	A	T	0.0336976	19.6144	4.50349e-05	1.6808	0.379514	9.47527e-06
Gastric cancer	rs2503878	10	7290076	C	A	0.0078749	22.5346	4.97197e-05	4.37736	0.922118	2.06386e-06
Gastric cancer	rs17242669	14	9266579	A	G	0.150466	20.9942	4.60029e-05	0.795959	0.173716	4.60635e-06
Gastric cancer	rs3742541	14	9402840	T	C	0.10174	21.4114	4.73818e-05	0.977882	0.211331	3.70528e-06
Gastric cancer	rs61999157	15	9653512	C	T	0.00509668	19.5569	4.33825e-05	5.18416	1.17227	9.76448e-06
Gastric cancer	rs75928113	15	9948709	T	C	0.0589375	19.8057	4.40556e-05	1.2514	0.28119	8.57188e-06
Gastric cancer	rs72813957	16	10326145	A	G	0.0151967	20.6124	4.51663e-05	2.76559	0.609148	5.62274e-06
Gastric cancer	rs12939284	17	10349738	A	G	0.224114	19.9725	4.37643e-05	0.651734	0.145832	7.85542e-06
Gastric cancer	rs187198467	18	10759362	A	C	0.0186144	21.1202	4.74415e-05	2.51758	0.547814	4.3131e-06
Gastric cancer	rs141492527	18	10777336	C	G	0.0139921	21.6969	4.77126e-05	2.93493	0.630083	3.19288e-06
Gastric cancer	rs185500117	21	11588468	T	A	0.0117909	19.9138	4.41422e-05	3.07349	0.688738	8.10106e-06
Pancreatic cancer	rs79017607	1	105778	C	T	0.0302838	19.6665	4.39815e-05	0.820815	0.185089	9.21988e-06
Pancreatic cancer	rs115802918	1	144548	A	G	0.00476122	21.1447	4.67799e-05	2.3703	0.515468	4.25868e-06
Pancreatic cancer	rs142724603	1	910027	C	T	0.00453836	25.414	5.62182e-05	2.76779	0.54903	4.6253e-07
Pancreatic cancer	rs12475278	2	1483686	G	A	0.475414	23.2183	5.31906e-05	-0.289314	0.0600418	1.44614e-06
Pancreatic cancer	rs115025755	3	2083160	G	A	0.0565458	23.7027	5.23188e-05	0.648613	0.133225	1.12419e-06
Pancreatic cancer	rs58398513	4	2820799	G	C	0.0855298	19.7431	4.38045e-05	0.480635	0.10817	8.85839e-06
Pancreatic cancer	rs6846421	4	2918963	T	C	0.168401	21.2416	4.6855e-05	0.366016	0.0794155	4.04871e-06
Pancreatic cancer	rs76552926	5	3654584	G	A	0.0092416	24.3455	5.39326e-05	1.77022	0.358771	8.05131e-07
Pancreatic cancer	rs2735948	5	3654933	A	G	0.41204	21.1923	4.77864e-05	0.278003	0.0603892	4.15402e-06
Pancreatic cancer	rs142961877	7	5822626	T	C	0.0207969	19.7588	4.34681e-05	0.988753	0.222437	8.78546e-06
Pancreatic cancer	rs7005602	8	6207627	C	T	0.396835	20.1836	4.46588e-05	0.2704	0.0601875	7.03505e-06
Pancreatic cancer	rs138494451	8	6543073	T	G	0.0387703	20.8028	4.57483e-05	0.735067	0.161163	5.09069e-06
Pancreatic cancer	rs4977364	9	6691751	G	C	0.160575	20.9392	4.65853e-05	0.371855	0.0812629	4.74067e-06
Pancreatic cancer	rs17158673	10	7103861	C	A	0.018108	19.6204	4.30633e-05	1.07239	0.242102	9.44512e-06
Pancreatic cancer	rs11223369	11	8271754	T	C	0.0307158	23.4116	5.1311e-05	0.887083	0.183336	1.30783e-06
Pancreatic cancer	rs1225407	13	9017791	A	G	0.180801	21.2408	4.84506e-05	0.362463	0.0786461	4.05023e-06
Pancreatic cancer	rs6575988	14	9629962	A	C	0.287245	23.3833	5.12558e-05	-0.315971	0.0653421	1.32721e-06
Pancreatic cancer	rs45499297	16	9990488	C	T	0.0936838	23.2595	5.14878e-05	0.498733	0.103411	1.41544e-06
Pancreatic cancer	rs4785891	16	10206979	A	G	0.453857	20.2744	4.47556e-05	0.265924	0.0590585	6.70908e-06
Pancreatic cancer	rs117247506	18	10870470	A	C	0.0164359	26.4272	5.79071e-05	1.33477	0.259645	2.73662e-07
Pancreatic cancer	rs6028531	20	11404409	T	G	0.200696	22.8925	5.13327e-05	0.359124	0.0750579	1.71302e-06
Pancreatic cancer	rs9615058	22	11799765	G	T	0.210843	20.5894	4.78898e-05	0.339808	0.0748877	5.69078e-06
Thyroid cancer	rs796395	1	218508629	A	G	0.4751	55.5947	4.14941e-05	0.14509	0.019459	8.896e-14
Thyroid cancer	rs12130559	1	233276358	C	T	0.2089	41.3064	3.08301e-05	-0.15572	0.024229	1.303e-10
Thyroid cancer	rs2490395	1	243295620	G	A	0.523	36.3495	2.85985e-05	-0.12573	0.020854	1.651e-09
Thyroid cancer	rs16857609	2	217431785	T	C	0.273	242.832	0.000181217	0.3346	0.021472	9.535e-55
Thyroid cancer	rs79574287	3	168981832	G	A	0.06116	34.7674	2.59497e-05	0.23539	0.039921	3.714e-09
Thyroid cancer	rs7734992	5	1280013	C	T	0.4314	64.7341	5.09295e-05	0.1695	0.021067	8.576e-16
Thyroid cancer	rs17134154	5	112144837	C	T	0.1416	75.4316	5.62988e-05	-0.24823	0.028581	3.781e-18
Thyroid cancer	rs12543882	8	32553175	T	C	0.4764	169.459	0.000126468	0.25236	0.019386	9.7e-39
Thyroid cancer	rs78775620	8	132869226	T	C	0.02283	46.3039	3.456e-05	0.42888	0.063027	1.013e-11
Thyroid cancer	rs4977490	9	19054389	T	C	0.34	44.1305	3.62346e-05	0.13993	0.021064	3.07e-11
Thyroid cancer	rs7030241	9	97788093	A	T	0.6561	572.573	0.000430401	-0.4874	0.020369	1.564e-126
Thyroid cancer	rs9419958	10	103916188	C	T	0.8726	58.097	4.33617e-05	-0.21201	0.027815	2.494e-14
Thyroid cancer	rs9971770	12	65639270	C	G	0.01851	47.911	4.67279e-05	0.53097	0.07671	4.46e-12
Thyroid cancer	rs1766124	14	36197293	T	C	0.6147	76.5548	5.71371e-05	0.17598	0.020113	2.141e-18
Thyroid cancer	rs116909374	14	36269155	T	C	0.03784	141.049	0.000105267	0.5692	0.047927	1.566e-32
Thyroid cancer	rs34393407	14	54709452	C	T	0.151	33.698	2.51515e-05	0.15641	0.026944	6.431e-09
Thyroid cancer	rs17293632	15	67150258	T	C	0.2409	54.7762	4.08832e-05	0.16594	0.022421	1.353e-13
Thyroid cancer	rs3891167	18	658423	G	A	0.2635	29.9214	2.35412e-05	-0.13377	0.024455	4.502e-08
Thyroid cancer	rs8105767	19	22032639	G	A	0.3052	36.3151	2.71048e-05	0.12649	0.02099	1.678e-09
SNP, Single Nucleotide Polymorphism; GWAS, genome-wide association study.
