# Supplementary material for: Causal associations between constipation and pan-cancer: a bidirectional Mendelian randomization study
Source: Front Oncol. 2024 Sep 13;14:1428003. doi: 10.3389/fonc.2024.1428003 (PMC11427234; doi:10.3389/fonc.2024.1428003)
Supplement: Supplementary file 4 [file Table3.xlsx]

## Sheet: Sheet1
Supplemental Table3. All results of Mendelian randomization analysis between Constipation and Cancer
exposure	outcome	method	nsnp	b	se	pval	or	or_lci95	or_uci95
Constipation	Lung cancer	MR Egger	26	0.0544974	0.0762623	0.481747	1.05601	0.909394	1.22626
		Weighted median	26	0.0660716	0.0580911	0.25538	1.0683	0.953337	1.19713
		Inverse variance weighted	26	0.0912268	0.0397673	0.0217895	1.09552	1.01337	1.18432
		MR RAPS	26	0.0943735	0.0420937	0.0249622	1.09897	1.01194	1.19348
		MR PRESSO	26	0.0912268	0.0397113	0.030253	1.09552	1.01348	1.18419
	Colorectal cancer	MR Egger	26	0.0015	0.0017	0.3713	1.0015	0.9982	1.0049
		Weighted median	26	0.0015	0.0013	0.2243	1.0015	0.9991	1.004
		Inverse variance weighted	26	0.0021	0.0009	0.0234	1.0021	1.0003	1.0039
		MR RAPS	26	0.0022	0.0009	0.0153	1.0022	1.0004	1.0039
		MR PRESSO	26	0.0021	0.0009	0.0323	1.0021	1.0003	1.0039
	Oral cavity and pharyngeal cancer	MR Egger	21	0.175047	0.319752	0.590445	1.1913	0.636567	2.22946
		Weighted median	21	0.144556	0.216141	0.503621	1.15553	0.756479	1.76508
		Inverse variance weighted	21	0.341304	0.170562	0.045386	1.40678	1.00703	1.96522
		MR RAPS	21	0.360962	0.157499	0.0219152	1.43471	1.05365	1.95357
		MR PRESSO	21	0.341304	0.170562	0.0591426	1.40678	1.00703	1.96522
	Pancreatic cancer	MR Egger	28	0.7527	0.3495	0.0407	2.1228	1.07	4.2114
		Weighted median	28	0.5239	0.2541	0.0392	1.6887	1.0262	2.7787
		Inverse variance weighted	28	0.4434	0.1937	0.0221	1.558	1.0659	2.2773
		MR RAPS	28	0.4615	0.1826	0.0115	1.5865	1.1091	2.2692
		MR PRESSO	28	0.4434	0.1937	0.0301	1.558	1.0659	2.2773
	Cervical cancer	MR Egger	20	-0.00176482	0.00131568	0.196478	0.998237	0.995666	1.00081
		Weighted median	20	0.000455457	0.000844432	0.589635	1.00046	0.998801	1.00211
		Inverse variance weighted	20	0.000305969	0.000598246	0.609041	1.00031	0.999134	1.00148
		Simple mode	20	0.000318127	0.000629952	0.613558	1.00032	0.999084	1.00155
		Weighted mode	20	0.000305969	0.000583321	0.605977	1.00031	0.999163	1.00145
	Endometrial cancer	MR Egger	27	0.142436	0.110614	0.209647	1.15308	0.928331	1.43224
		Weighted median	27	-0.0210231	0.0800634	0.792873	0.979196	0.836987	1.14557
		Inverse variance weighted	27	0.0496239	0.058338	0.394976	1.05088	0.937331	1.17817
		MR RAPS	27	0.0529306	0.051856	0.307386	1.05436	0.95246	1.16715
		MR PRESSO	27	0.0496239	0.058338	0.402742	1.05088	0.937331	1.17817
	Esophageal cancer	MR Egger	22	0.000289884	0.000582464	0.624133	1.00029	0.999149	1.00143
		Weighted median	22	-5.21324e-05	0.000481737	0.913823	0.999948	0.999004	1.00089
		Inverse variance weighted	22	5.83621e-05	0.000320555	0.855531	1.00006	0.99943	1.00069
		MR RAPS	22	6.05574e-05	0.000337877	0.857758	1.00006	0.999398	1.00072
		MR PRESSO	22	5.83621e-05	0.000280625	0.837255	1.00006	0.999508	1.00061
	Gastric cancer	MR Egger	28	0.22996	0.705844	0.747188	1.25855	0.315532	5.01992
		Weighted median	28	1.12587	0.500928	0.0246036	3.0829	1.15494	8.22921
		Inverse variance weighted	28	0.46489	0.384013	0.226046	1.59184	0.749929	3.37892
		MR RAPS	28	0.488032	0.362606	0.178334	1.62911	0.800374	3.31594
		MR PRESSO	28	0.46489	0.384013	0.236537	1.59184	0.749929	3.37892
	Brain cancer	MR Egger	20	-0.000263603	0.000831619	0.754909	0.999736	0.998108	1.00137
		Weighted median	20	-0.00027761	0.000481136	0.563948	0.999722	0.99878	1.00067
		Inverse variance weighted	20	-1.79606e-05	0.000369211	0.961202	0.999982	0.999259	1.00071
		MR RAPS	20	-1.88206e-05	0.000347597	0.95682	0.999981	0.9993	1.00066
		MR PRESSO	20	-1.79606e-05	0.000369211	0.961709	0.999982	0.999259	1.00071
	Liver & bile duct cancer	MR Egger	15	0.000553115	0.000866746	0.534456	1.00055	0.998855	1.00225
		Weighted median	15	0.00020829	0.00040909	0.610644	1.00021	0.999407	1.00101
		Inverse variance weighted	15	0.000272048	0.000323181	0.399911	1.00027	0.999639	1.00091
		MR RAPS	15	0.000283863	0.000315668	0.368521	1.00028	0.999665	1.0009
		MR PRESSO	15	0.000272048	0.000323181	0.414059	1.00027	0.999639	1.00091
	Ovarian cancer	MR Egger	24	-0.000142015	0.00145828	0.923302	0.999858	0.997004	1.00272
		Weighted median	24	0.000788895	0.00113721	0.487864	1.00079	0.998561	1.00302
		Inverse variance weighted	24	0.000528256	0.00079167	0.504601	1.00053	0.998977	1.00208
		MR RAPS	24	0.000552353	0.000788868	0.483812	1.00055	0.999007	1.0021
		MR PRESSO	24	0.000528256	0.00079167	0.51124	1.00053	0.998977	1.00208
	Bladder cancer	MR Egger	24	0.000411103	0.000762456	0.595176	1.00041	0.998917	1.00191
		Weighted median	24	0.000492824	0.000608314	0.417856	1.00049	0.999301	1.00169
		Inverse variance weighted	24	-3.74e-05	0.00041551	0.928279	0.999963	0.999149	1.00078
		MR RAPS	24	-3.89879e-05	0.000433289	0.928302	0.999961	0.999112	1.00081
		MR PRESSO	24	-3.74e-05	0.00041551	0.929059	0.999963	0.999149	1.00078
	Breast cancer	MR Egger	28	-0.00251118	0.0488509	0.959396	0.997492	0.906414	1.09772
		Weighted median	28	-0.00702185	0.0310339	0.820996	0.993003	0.934402	1.05528
		Inverse variance weighted	28	0.0163958	0.0250536	0.512836	1.01653	0.96782	1.06769
		MR RAPS	28	0.0174033	0.0220954	0.430905	1.01756	0.974429	1.06259
		MR PRESSO	28	0.0163958	0.0250536	0.518373	1.01653	0.96782	1.06769
	Prostate cancer	MR Egger	28	-0.00243585	0.0595832	0.967703	0.997567	0.887614	1.12114
		Weighted median	28	-0.0741165	0.0400267	0.064072	0.928564	0.8585	1.00435
		Inverse variance weighted	28	-0.0147739	0.0306829	0.63016	0.985335	0.927825	1.04641
		MR RAPS	28	-0.0156076	0.0278967	0.575835	0.984514	0.932128	1.03984
		MR PRESSO	28	-0.0147739	0.0306829	0.634039	0.985335	0.927825	1.04641
	Skin melanoma	MR Egger	26	-0.00135572	0.0014314	0.353014	0.998645	0.995847	1.00145
		Weighted median	26	-0.000625359	0.00114127	0.583725	0.999375	0.997142	1.00161
		Inverse variance weighted	26	-0.000301415	0.000785627	0.701229	0.999699	0.99816	1.00124
		MR RAPS	26	-0.000321404	0.000718075	0.654448	0.999679	0.998273	1.00109
		MR PRESSO	26	-0.000301415	0.000785627	0.704473	0.999699	0.99816	1.00124
	Thyroid cancer	MR Egger	21	-0.0753115	0.126062	0.557282	0.927455	0.724414	1.1874
		Weighted median	21	0.0286571	0.0932736	0.758663	1.02907	0.857136	1.2355
		Inverse variance weighted	21	0.00340808	0.0686496	0.960406	1.00341	0.87709	1.14793
		MR RAPS	21	0.00347665	0.0730176	0.962024	1.00348	0.869673	1.15788
		MR PRESSO	21	0.00340808	0.0480074	0.94411	1.00341	0.913304	1.10241
Lung cancer	Constipation	MR Egger	14	0.052408	0.0645475	0.432644	1.05381	0.928574	1.19593
		Weighted median	14	-0.0184227	0.0392128	0.638488	0.981746	0.909119	1.06018
		Inverse variance weighted	14	-0.0425828	0.0289745	0.141653	0.958311	0.905405	1.01431
		MR RAPS	14	-0.0430306	0.0294667	0.144205	0.957882	0.904127	1.01483
		MR PRESSO	14	-0.0425828	0.0264981	0.132057	0.958311	0.90981	1.0094
Colorectal cancer		MR Egger	45	-2.01981	3.27744	0.54096	0.13268	0.000215275	81.7745
		Weighted median	45	0.0648955	1.92643	0.973127	1.06705	0.0244552	46.5582
		Inverse variance weighted	45	-1.21453	1.23565	0.325653	0.296849	0.0263469	3.34459
		MR RAPS	45	-1.26206	1.23085	0.305196	0.283071	0.0253613	3.15949
		MR PRESSO	45	-1.21453	1.23565	0.331027	0.296849	0.0263469	3.34459
Oral cavity and pharyngeal cancer		MR Egger	33	-0.0214307	0.0242295	0.383241	0.978797	0.933401	1.0264
		Weighted median	33	-0.00288054	0.0154474	0.852073	0.997124	0.967386	1.02778
		Inverse variance weighted	33	-0.00659781	0.0106645	0.536135	0.993424	0.972874	1.01441
		MR RAPS	33	-0.00703479	0.0106306	0.508132	0.99299	0.972514	1.0139
		MR PRESSO	33	-0.00659781	0.0106645	0.540514	0.993424	0.972874	1.01441
Pancreatic cancer		MR Egger	22	0.016516	0.0139011	0.24871	1.01665	0.989327	1.04473
		Weighted median	22	0.00529048	0.0125398	0.673102	1.0053	0.980897	1.03032
		Inverse variance weighted	22	0.00631591	0.00863743	0.464642	1.00634	0.989443	1.02352
		MR RAPS	22	0.00654747	0.00826018	0.427979	1.00657	0.990404	1.023
		MR PRESSO	22	0.00631591	0.00863743	0.472723	1.00634	0.989443	1.02352
Esophageal cancer		MR Egger	25	-3.37351	11.3251	0.768469	0.0342691	7.84878e-12	1.49625e+08
		Weighted median	25	1.73739	6.82842	0.79916	5.68248	8.75114e-06	3.68986e+06
		Inverse variance weighted	25	1.72683	4.754	0.716428	5.62281	0.000504969	62609.7
		MR RAPS	25	1.79455	4.9253	0.715594	6.01678	0.000386243	93727.7
		MR PRESSO	25	1.72683	4.754	0.719607	5.62281	0.000504969	62609.7
Gastric cancer		MR Egger	19	-0.00151381	0.00932001	0.872885	0.998487	0.980413	1.01689
		Weighted median	19	0.00250662	0.00659776	0.704005	1.00251	0.989629	1.01556
		Inverse variance weighted(multiplicative random effects)	19	-0.00164912	0.00541348	0.760646	0.998352	0.987815	1.009
		MR RAPS	19	-0.00184242	0.0040235	0.647014	0.998159	0.990319	1.00606
		MR PRESSO	19	-0.00164912	0.00541348	0.76414	0.998352	0.987815	1.009
Skin melanoma		MR Egger	51	-2.10816	2.93564	0.47609	0.121461	0.000385095	38.3096
		Weighted median	51	1.3641	2.08451	0.512853	3.91222	0.065774	232.697
		Inverse variance weighted	51	0.373935	1.51476	0.805015	1.45344	0.0746466	28.3
		MR RAPS	51	0.391419	1.36555	0.774389	1.47908	0.101768	21.4966
		MR PRESSO	51	0.373935	1.51476	0.806026	1.45344	0.0746466	28.3
Endometrial cancer		MR Egger	65	0.00811329	0.0566734	0.886622	1.00815	0.902157	1.12659
		Weighted median	65	0.0507175	0.0281957	0.0720554	1.05203	0.995464	1.1118
		Inverse variance weighted	65	0.0325076	0.0201525	0.106727	1.03304	0.993033	1.07466
		MR RAPS	65	0.03368	0.0191559	0.0787129	1.03425	0.996142	1.07382
		MR PRESSO	65	0.0325076	0.0201525	0.111647	1.03304	0.993033	1.07466
Cervical cancer		MR Egger	20	9.40699	9.41277	0.330854	12173.2	0.00011833	1.25231e+12
		Weighted median	20	-9.24065	4.75284	0.0518667	9.70141e-05	8.73243e-09	1.07779
		Inverse variance weighted	20	-6.13363	4.04557	0.129485	0.00216869	7.80798e-07	6.0236
		MR RAPS	20	-6.53124	3.36671	0.0523862	0.0014572	1.98479e-06	1.06984
		MR PRESSO	20	-6.13363	4.04557	0.145946	0.00216869	7.80798e-07	6.0236
Liver & bile duct cancer		MR Egger	26	-21.5772	21.0418	0.315378	4.25722e-10	5.22393e-28	3.4694e+08
		Weighted median	26	1.23026	9.66385	0.898699	3.42211	2.03357e-08	5.75877e+08
		Inverse variance weighted	26	0.0359489	6.80705	0.995786	1.0366	1.66469e-06	645492
		MR RAPS	26	0.0374015	7.15104	0.995827	1.03811	8.4948e-07	1.26862e+06
		MR PRESSO	26	0.0359489	6.42173	0.995578	1.0366	3.54266e-06	303316
Prostate cancer		MR Egger	170	-0.00972915	0.0268607	0.717652	0.990318	0.939529	1.04385
		Weighted median	170	0.00800942	0.0202867	0.692983	1.00804	0.968746	1.04893
		Inverse variance weighted	170	0.00778096	0.0135861	0.566838	1.00781	0.981329	1.03501
		MR RAPS	170	0.00790474	0.0119145	0.507038	1.00794	0.984671	1.03175
		MR PRESSO	170	0.00778096	0.0135861	0.5676	1.00781	0.981329	1.03501
Bladder cancer		MR Egger	38	-1.58129	5.74764	0.784797	0.20571	2.63491e-06	16060
		Weighted median	38	2.66293	4.26021	0.531926	14.3382	0.00338945	60654.2
		Inverse variance weighted	38	1.96023	2.93031	0.503528	7.10097	0.0227502	2216.41
		MR RAPS	38	2.02687	3.08244	0.510824	7.59032	0.0180482	3192.16
		MR PRESSO	38	1.96023	2.82576	0.492202	7.10097	0.0279243	1805.73
Thyroid cancer		MR Egger	19	-0.0242003	0.0338476	0.484327	0.97609	0.913436	1.04304
		Weighted median	19	-0.0277061	0.021204	0.191334	0.972674	0.933079	1.01395
		Inverse variance weighted	19	-0.0266956	0.0151632	0.0783137	0.973658	0.945146	1.00303
		MR RAPS	19	-0.0269893	0.0143299	0.0596417	0.973372	0.946413	1.0011
		MR PRESSO	19	-0.0266956	0.0151632	0.0952942	0.973658	0.945146	1.00303
Brain cancer		MR Egger	36	4.43392	12.4558	0.72406	84.2608	2.10411e-09	3.37429e+12
		Weighted median	36	1.51413	6.55601	0.817351	4.54548	1.19397e-05	1.73048e+06
		Inverse variance weighted	36	0.495012	4.73048	0.916659	1.64052	0.000154282	17444
		MR RAPS	36	0.532161	4.25116	0.900381	1.70261	0.000409693	7075.72
		MR PRESSO	36	0.495012	4.73048	0.917256	1.64052	0.000154282	17444
Ovarian cancer		MR Egger	30	6.64649	4.56454	0.156483	770.079	0.100258	5.91492e+06
		Weighted median	30	1.74059	2.89184	0.547243	5.7007	0.0196945	1650.11
		Inverse variance weighted	30	1.08496	2.01361	0.590015	2.95932	0.0571709	153.183
		MR RAPS	30	1.12956	2.10689	0.591871	3.0943	0.0497896	192.303
		MR PRESSO	30	1.08496	2.00203	0.592006	2.95932	0.0584834	149.745
Breast cancer		MR Egger	168	-0.00970495	0.0335064	0.77245	0.990342	0.927393	1.05756
		Weighted median	168	-0.0335314	0.0259258	0.195887	0.967025	0.919113	1.01743
		Inverse variance weighted	168	-0.0231674	0.0160683	0.149356	0.977099	0.946806	1.00836
		MR RAPS	168	-0.0234034	0.0162804	0.150572	0.976868	0.946189	1.00854
		MR PRESSO	168	-0.0231674	0.0150869	0.126528	0.977099	0.948629	1.00642
MR, Mendelian Randomization; SNP, Single Nucleotide Polymorphism; or, Odds Ratio; ci95, 95% Confidence Interval. Statistical significance: p < 0.05.
