# Supplementary material for: Causal associations between constipation and pan-cancer: a bidirectional Mendelian randomization study
Source: Front Oncol. 2024 Sep 13;14:1428003. doi: 10.3389/fonc.2024.1428003 (PMC11427234; doi:10.3389/fonc.2024.1428003)
Supplement: Supplementary file 5 [file Table4.xlsx]

## Sheet: Sheet1
Supplemental Table4. All results of Sensitivity test.
Exposure	Outcome	Methods	Heterogeneity test			Pleiotropy test
			Cochran's Q test			MR Egger regression		MR-PRESSO Global Test
			Q	df	Q-val	Egger_intercept	P-val	RSSobs	P-val
Constipation	Breast cancer	MR Egger	37.4124	26	0.0685908	0.00231462	0.654094	40.5081	0.096
Constipation	Breast cancer	Inverse variance weighted	37.7081	27	0.0825911	0.00479595	0.467262
Breast cancer	Constipation	MR Egger	147.013	166	0.852612	-0.00106548	0.647643	149.329	0.845
Breast cancer	Constipation	Inverse variance weighted	147.223	167	0.862418	0.00342785	0.535241
Constipation	Prostate cancer	MR Egger	35.3742	26	0.103791	-0.00153402	0.809794	38.0149	0.153
Constipation	Prostate cancer	Inverse variance weighted	35.4547	27	0.127718	-0.000578851	0.942105
Prostate cancer	Constipation	MR Egger	222.953	168	0.00291205	0.00198821	0.450703	227.26	0.002
Prostate cancer	Constipation	Inverse variance weighted	223.712	169	0.00307356	0.00681238	0.138793
Constipation	Ovarian cancer	MR Egger	25.2579	22	0.284903	9.55357e-05	0.587248	27.6091	0.328
Constipation	Ovarian cancer	Inverse variance weighted	25.6063	23	0.319801	9.55357e-05	0.587248
Ovarian cancer	Constipation	MR Egger	26.8241	28	0.527839	-0.0153919	0.185411	30.6278	0.5
Ovarian cancer	Constipation	Inverse variance weighted	28.6674	29	0.482484	-0.0153919	0.185411
Constipation	Oral cavity and pharyngeal cancer	MR Egger	26.0186	19	0.129671	0.0214724	0.543498	28.7204	0.173
Constipation	Oral cavity and pharyngeal cancer	Inverse variance weighted	26.5427	20	0.148626	0.0214724	0.543498
Oral cavity and pharyngeal cancer	Constipation	MR Egger	34.3078	31	0.312036	0.00503868	0.499575	37.7501	0.3
Oral cavity and pharyngeal cancer	Constipation	Inverse variance weighted	34.8243	32	0.335046	0.00503868	0.499575
Constipation	Endometrial cancer	MR Egger	34.2125	25	0.103444	-0.0116665	0.332734	38.5312	0.099
Constipation	Endometrial cancer	Inverse variance weighted	35.5477	26	0.100307	-0.0116665	0.332734	38.5312	0.099
Endometrial cancer	Constipation	MR Egger	75.1715	62	0.121594	0.0034456	0.594826	78.4124	0.127
Endometrial cancer	Constipation	Inverse variance weighted	75.518	63	0.134065	0.0034456	0.594826	78.4124	0.127
Constipation	Cervical cancer	MR Egger	14.9408	18	0.666028	0.000241047	0.0941463	19.8921	0.537
Constipation	Cervical cancer	Inverse variance weighted	18.0638	19	0.518184	0.000241047	0.0941463	19.8921	0.537
Cervical cancer	Constipation	MR Egger	25.2383	18	0.118491	-0.0228993	0.0875324	32.9452	0.055
Cervical cancer	Constipation	Inverse variance weighted	29.8159	19	0.0541893	-0.0228993	0.0875324	32.9452	0.055
Constipation	Thyroid cancer	MR Egger	9.22638	19	0.969527	0.0110571	0.465663	10.7024	0.962
Constipation	Thyroid cancer	Inverse variance weighted	9.78071	20	0.971976	-0.00521192	0.841364	10.7024	0.962
Thyroid cancer	Constipation	MR Egger	20.5925	17	0.245049	-0.000669449	0.934764	22.4179	0.355
Thyroid cancer	Constipation	Inverse variance weighted	20.6009	18	0.300025	0.00190637	0.808832	22.4179	0.355
Constipation	Skin melanoma	MR Egger	31.2663	24	0.146252	0.00015138	0.386089	35.2228	0.148
Constipation	Skin melanoma	Inverse variance weighted	32.2816	25	0.150024	0.00015138	0.386089	35.2228	0.148
Skin melanoma	Constipation	MR Egger	60.4786	48	0.106717	0.00681833	0.259404	68.2745	0.071
Skin melanoma	Constipation	Inverse variance weighted	62.1198	49	0.0987597	0.00681833	0.259404	68.2745	0.071
Constipation	Colorectal cancer	MR Egger	29.2226	24	0.211866	7.67725e-05	0.707156	31.4432	0.294
Constipation	Colorectal cancer	Inverse variance weighted	29.3986	25	0.247599	0.00051538	0.953637	31.4432	0.294
Colorectal cancer	Constipation	MR Egger	47.8165	43	0.283498	0.00173549	0.791697	49.9958	0.331
Colorectal cancer	Constipation	Inverse variance weighted	47.895	44	0.317682	0.00295075	0.782062	49.9958	0.331
Constipation	Liver & bile duct cancer	MR Egger	16.0588	13	0.245968	-2.75467e-05	0.730931	18.2203	0.32
Constipation	Liver & bile duct cancer	Inverse variance weighted	16.2113	14	0.300639	-2.75467e-05	0.730931	18.2203	0.32
Liver & bile duct cancer	Constipation	MR Egger	21.0714	24	0.63451	0.0114317	0.288472	24.117	0.634
Liver & bile duct cancer	Constipation	Inverse variance weighted	22.2498	25	0.621283	0.0114317	0.288472	24.117	0.634
Constipation	Lung cancer	MR Egger	24.6	24	0.427749	0.00474038	0.575921	26.6335	0.487
Constipation	Lung cancer	Inverse variance weighted	24.9296	25	0.466322	0.00474038	0.575921	26.6335	0.487
Lung cancer	Constipation	MR Egger	8.16054	12	0.772463	-0.01412	0.125499	12.4942	0.659
Lung cancer	Constipation	Inverse variance weighted	10.8728	13	0.621475	-0.01412	0.125499	12.4942	0.659
Constipation	Gastric cancer	MR Egger	32.5976	26	0.174097	0.0323594	0.692871	35.4181	0.205
Constipation	Gastric cancer	Inverse variance weighted	32.7975	27	0.203834	-0.0241319	0.0905863	35.4181	0.205
Gastric cancer	Constipation	MR Egger	33.7374	17	0.00907609	-0.000205822	0.985763	38.8309	0.009
Gastric cancer	Constipation	Inverse variance weighted	33.738	18	0.013567	-0.0116883	0.41885	38.8309	0.009
Constipation	Pancreatic cancer	MR Egger	32.3025	26	0.183307	-0.0425916	0.297931	35.8633	0.202
Constipation	Pancreatic cancer	Inverse variance weighted	33.7042	27	0.174816	-0.00158008	0.952896	35.8633	0.202
Pancreatic cancer	Constipation	MR Egger	24.3757	20	0.226367	-0.00660967	0.35935	27.0714	0.271
Pancreatic cancer	Constipation	Inverse variance weighted	25.4484	21	0.228266	0.00407507	0.48807	27.0714	0.271
Constipation	Brain cancer	MR Egger	23.383	18	0.1763	2.85963e-05	0.74398	25.6963	0.225
Constipation	Brain cancer	Inverse variance weighted	23.5258	19	0.214973	2.85963e-05	0.74398	25.6963	0.225
Brain cancer	Constipation	MR Egger	45.7206	34	0.0863689	-0.00322485	0.734015	49.4256	0.099
Brain cancer	Constipation	Inverse variance weighted	45.8784	35	0.103193	-0.00322485	0.734015	49.4256	0.099
Constipation	Bladder cancer	MR Egger	22.8909	22	0.40791	-6.38887e-05	0.488267	25.3576	0.459
Constipation	Bladder cancer	Inverse variance weighted	23.4079	23	0.437171	-6.38887e-05	0.488267	25.3576	0.459
Bladder cancer	Constipation	MR Egger	33.8938	36	0.569137	0.00453201	0.47846	35.9248	0.63
Bladder cancer	Constipation	Inverse variance weighted	34.4068	37	0.591243	0.00453201	0.47846	35.9248	0.63
Constipation	Esophageal cancer	MR Egger	15.8675	20	0.724809	-3.25453e-05	0.639186	17.7551	0.778
Constipation	Esophageal cancer	Inverse variance weighted	16.0941	21	0.764338	-3.25453e-05	0.639186	17.7551	0.778
Esophageal cancer	Constipation	MR Egger	24.5588	23	0.373426	0.00464946	0.623269	26.5294	0.414
Esophageal cancer	Constipation	Inverse variance weighted	24.8235	24	0.4154	0.00464946	0.623269	26.5294	0.414
MR, Mendelian randomization. Statistical significance: p < 0.05.
